# Supplementary material for: Endophytes from African Rice (Oryza glaberrima L.) Efficiently Colonize Asian Rice (Oryza sativa L.) Stimulating the Activity of Its Antioxidant Enzymes and Increasing the Content of Nitrogen, Carbon, and Chlorophyll
Source: Microorganisms. 2021 Aug 11;9(8):1714. doi: 10.3390/microorganisms9081714 (PMC8398951; doi:10.3390/microorganisms9081714)
Supplement: Supplementary file 1 [file microorganisms-09-01714-s001.zip]

Archive with 24 entries (21 files):
- Supplementary_Materials_Bianco_30.07.2021/
- Supplementary_Materials_Bianco_30.07.2021/.DS_Store
- __MACOSX/
- __MACOSX/Supplementary_Materials_Bianco_30.07.2021/
- __MACOSX/Supplementary_Materials_Bianco_30.07.2021/._.DS_Store
- Supplementary_Materials_Bianco_30.07.2021/DatasetS1.xlsx
- __MACOSX/Supplementary_Materials_Bianco_30.07.2021/._DatasetS1.xlsx
- Supplementary_Materials_Bianco_30.07.2021/Figure S1.pdf
- __MACOSX/Supplementary_Materials_Bianco_30.07.2021/._Figure S1.pdf
- Supplementary_Materials_Bianco_30.07.2021/FolderS1.zip
- __MACOSX/Supplementary_Materials_Bianco_30.07.2021/._FolderS1.zip
- Supplementary_Materials_Bianco_30.07.2021/FolderS2.zip
- __MACOSX/Supplementary_Materials_Bianco_30.07.2021/._FolderS2.zip
- __MACOSX/Supplementary_Materials_Bianco_30.07.2021/._TableS1.docx
- __MACOSX/Supplementary_Materials_Bianco_30.07.2021/._TableS2.docx
- __MACOSX/Supplementary_Materials_Bianco_30.07.2021/._TableS3.docx
- Supplementary_Materials_Bianco_30.07.2021/TableS4.xlsx
- __MACOSX/Supplementary_Materials_Bianco_30.07.2021/._TableS4.xlsx
- Supplementary_Materials_Bianco_30.07.2021/TableS5.xlsx
- __MACOSX/Supplementary_Materials_Bianco_30.07.2021/._TableS5.xlsx
- __MACOSX/._Supplementary_Materials_Bianco_30.07.2021
- Supplementary_Materials_Bianco_30.07.2021/TableS1.pdf
- Supplementary_Materials_Bianco_30.07.2021/TableS2.pdf
- Supplementary_Materials_Bianco_30.07.2021/TableS3.pdf
