# Supplementary material for: Endophytes from African Rice (Oryza glaberrima L.) Efficiently Colonize Asian Rice (Oryza sativa L.) Stimulating the Activity of Its Antioxidant Enzymes and Increasing the Content of Nitrogen, Carbon, and Chlorophyll
Source: Microorganisms. 2021 Aug 11;9(8):1714. doi: 10.3390/microorganisms9081714 (PMC8398951; doi:10.3390/microorganisms9081714)
Supplement: Supplementary file 1 [file microorganisms-09-01714-s001.zip › Supplementary_Materials_Bianco_30.07.2021/DatasetS1.xlsx]

## Sheet: KO list BDA59-3
Gene code	KO term
Citro_BDA59-3_00001
Citro_BDA59-3_00002	K06205
Citro_BDA59-3_00003	K03718
Citro_BDA59-3_00004	K01914
Citro_BDA59-3_00005
Citro_BDA59-3_00006	K03924
Citro_BDA59-3_00007	K03549
Citro_BDA59-3_00008	K06726
Citro_BDA59-3_00009	K10441
Citro_BDA59-3_00010	K10440
Citro_BDA59-3_00011	K10439
Citro_BDA59-3_00012	K00852
Citro_BDA59-3_00013	K02529
Citro_BDA59-3_00014
Citro_BDA59-3_00015
Citro_BDA59-3_00020	K03753
Citro_BDA59-3_00021	K03752
Citro_BDA59-3_00022	K09896
Citro_BDA59-3_00023
Citro_BDA59-3_00024	K03673
Citro_BDA59-3_00025
Citro_BDA59-3_00026	K02335
Citro_BDA59-3_00027	K03978
Citro_BDA59-3_00028	K09894
Citro_BDA59-3_00029	K02495
Citro_BDA59-3_00030
Citro_BDA59-3_00031	K07712
Citro_BDA59-3_00032	K07708
Citro_BDA59-3_00033	K01915
Citro_BDA59-3_00034	K06207
Citro_BDA59-3_00035	K20866
Citro_BDA59-3_00036	K07058
Citro_BDA59-3_00037	K07560
Citro_BDA59-3_00038
Citro_BDA59-3_00039
Citro_BDA59-3_00040	K01066
Citro_BDA59-3_00041	K02380
Citro_BDA59-3_00042	K00127
Citro_BDA59-3_00043	K00124
Citro_BDA59-3_00044	K00123
Citro_BDA59-3_00045
Citro_BDA59-3_00046	K02379
Citro_BDA59-3_00047
Citro_BDA59-3_00048
Citro_BDA59-3_00049
Citro_BDA59-3_00050
Citro_BDA59-3_00051
Citro_BDA59-3_00052	K02822
Citro_BDA59-3_00053	K03475
Citro_BDA59-3_00054	K01624
Citro_BDA59-3_00055
Citro_BDA59-3_00056
Citro_BDA59-3_00057	K00845
Citro_BDA59-3_00058
Citro_BDA59-3_00059
Citro_BDA59-3_00060
Citro_BDA59-3_00061
Citro_BDA59-3_00062
Citro_BDA59-3_00063
Citro_BDA59-3_00064	K03535
Citro_BDA59-3_00065	K03534
Citro_BDA59-3_00066	K00001
Citro_BDA59-3_00067	K10561
Citro_BDA59-3_00068	K10560
Citro_BDA59-3_00069	K10562
Citro_BDA59-3_00070	K10559
Citro_BDA59-3_00071	K01629
Citro_BDA59-3_00072	K01813
Citro_BDA59-3_00073	K00848
Citro_BDA59-3_00074	K02855
Citro_BDA59-3_00075	K02854
Citro_BDA59-3_00076	K04564
Citro_BDA59-3_00077	K02526
Citro_BDA59-3_00078
Citro_BDA59-3_00079
Citro_BDA59-3_00080	K07640
Citro_BDA59-3_00081	K07662
Citro_BDA59-3_00082	K06006
Citro_BDA59-3_00083	K13283
Citro_BDA59-3_00084	K00850
Citro_BDA59-3_00085	K23163
Citro_BDA59-3_00086	K01521
Citro_BDA59-3_00087
Citro_BDA59-3_00088	K18297
Citro_BDA59-3_00089
Citro_BDA59-3_00090	K01803
Citro_BDA59-3_00091
Citro_BDA59-3_00092
Citro_BDA59-3_00093	K00528
Citro_BDA59-3_00094	K02446
Citro_BDA59-3_00095	K00864
Citro_BDA59-3_00096	K02440
Citro_BDA59-3_00097	K09892
Citro_BDA59-3_00098	K02553
Citro_BDA59-3_00099	K02548
Citro_BDA59-3_00100	K03667
Citro_BDA59-3_00101	K01419
Citro_BDA59-3_00102	K03591
Citro_BDA59-3_00103	K05499
Citro_BDA59-3_00104	K04066
Citro_BDA59-3_00105	K02909
Citro_BDA59-3_00106	K22110
Citro_BDA59-3_00107	K16210
Citro_BDA59-3_00108
Citro_BDA59-3_00109	K03764
Citro_BDA59-3_00110	K01739
Citro_BDA59-3_00111	K12525
Citro_BDA59-3_00112	K00297
Citro_BDA59-3_00113	K01443
Citro_BDA59-3_00114	K02564
Citro_BDA59-3_00115
Citro_BDA59-3_00116
Citro_BDA59-3_00117
Citro_BDA59-3_00118
Citro_BDA59-3_00119	K00005
Citro_BDA59-3_00120	K08314
Citro_BDA59-3_00121	K23991
Citro_BDA59-3_00122	K11203
Citro_BDA59-3_00123	K11202
Citro_BDA59-3_00124	K00656
Citro_BDA59-3_00125	K04069
Citro_BDA59-3_00126	K11202
Citro_BDA59-3_00127
Citro_BDA59-3_00128	K01595
Citro_BDA59-3_00129	K01438
Citro_BDA59-3_00130	K00145
Citro_BDA59-3_00131	K00930
Citro_BDA59-3_00132	K01755
Citro_BDA59-3_00133	K04761
Citro_BDA59-3_00134	K00322
Citro_BDA59-3_00135	K22105
Citro_BDA59-3_00136
Citro_BDA59-3_00137	K00557
Citro_BDA59-3_00138	K16092
Citro_BDA59-3_00139	K01776
Citro_BDA59-3_00147	K23773
Citro_BDA59-3_00148	K09897
Citro_BDA59-3_00149	K07391
Citro_BDA59-3_00150
Citro_BDA59-3_00151	K01652
Citro_BDA59-3_00152	K11258
Citro_BDA59-3_00153	K00826
Citro_BDA59-3_00154	K01687
Citro_BDA59-3_00155	K01754
Citro_BDA59-3_00156
Citro_BDA59-3_00157
Citro_BDA59-3_00158	K02521
Citro_BDA59-3_00159	K00053
Citro_BDA59-3_00160
Citro_BDA59-3_00161
Citro_BDA59-3_00162	K03769
Citro_BDA59-3_00163	K03769
Citro_BDA59-3_00164	K03656
Citro_BDA59-3_00165	K01524
Citro_BDA59-3_00166	K03732
Citro_BDA59-3_00167	K03671
Citro_BDA59-3_00168	K03628
Citro_BDA59-3_00169	K02851
Citro_BDA59-3_00170	K05790
Citro_BDA59-3_00171	K01791
Citro_BDA59-3_00172	K02472
Citro_BDA59-3_00173	K16704
Citro_BDA59-3_00174	K02805
Citro_BDA59-3_00175	K16693
Citro_BDA59-3_00176	K12582
Citro_BDA59-3_00177	K02853
Citro_BDA59-3_00178	K02852
Citro_BDA59-3_00179	K03293
Citro_BDA59-3_00184
Citro_BDA59-3_00185	K02498
Citro_BDA59-3_00186	K02496
Citro_BDA59-3_00187	K01719
Citro_BDA59-3_00188	K01749
Citro_BDA59-3_00189	K05851
Citro_BDA59-3_00190	K06202
Citro_BDA59-3_00191
Citro_BDA59-3_00192
Citro_BDA59-3_00193
Citro_BDA59-3_00194	K01778
Citro_BDA59-3_00195	K09921
Citro_BDA59-3_00196	K03733
Citro_BDA59-3_00197	K20862
Citro_BDA59-3_00198	K03657
Citro_BDA59-3_00199	K03284
Citro_BDA59-3_00200	K05786
Citro_BDA59-3_00201
Citro_BDA59-3_00202	K01058
Citro_BDA59-3_00203	K03654
Citro_BDA59-3_00204	K05835
Citro_BDA59-3_00205
Citro_BDA59-3_00206	K05834
Citro_BDA59-3_00207	K01048
Citro_BDA59-3_00208
Citro_BDA59-3_00209
Citro_BDA59-3_00210	K03576
Citro_BDA59-3_00211	K00549
Citro_BDA59-3_00212
Citro_BDA59-3_00213	K02012
Citro_BDA59-3_00214	K02011
Citro_BDA59-3_00215	K02010
Citro_BDA59-3_00216	K07041
Citro_BDA59-3_00217
Citro_BDA59-3_00218	K01061
Citro_BDA59-3_00219	K00757
Citro_BDA59-3_00220	K03183
Citro_BDA59-3_00221	K03690
Citro_BDA59-3_00222	K03688
Citro_BDA59-3_00223	K03116
Citro_BDA59-3_00224	K03117
Citro_BDA59-3_00225	K03118
Citro_BDA59-3_00226	K03424
Citro_BDA59-3_00227	K05785
Citro_BDA59-3_00228	K03182
Citro_BDA59-3_00229	K05368
Citro_BDA59-3_00230
Citro_BDA59-3_00231	K00632
Citro_BDA59-3_00232	K01825
Citro_BDA59-3_00233	K01271
Citro_BDA59-3_00234
Citro_BDA59-3_00235	K03498
Citro_BDA59-3_00236	K00230
Citro_BDA59-3_00242	K00075
Citro_BDA59-3_00243	K03524
Citro_BDA59-3_00244	K00867
Citro_BDA59-3_00245
Citro_BDA59-3_00250	K02358
Citro_BDA59-3_00251	K03073
Citro_BDA59-3_00252	K02601
Citro_BDA59-3_00253	K02867
Citro_BDA59-3_00254	K02863
Citro_BDA59-3_00255	K02864
Citro_BDA59-3_00256	K02935
Citro_BDA59-3_00257
Citro_BDA59-3_00258	K03043
Citro_BDA59-3_00259	K03046
Citro_BDA59-3_00260
Citro_BDA59-3_00261
Citro_BDA59-3_00262
Citro_BDA59-3_00263
Citro_BDA59-3_00264	K02786
Citro_BDA59-3_00265	K02760
Citro_BDA59-3_00266
Citro_BDA59-3_00267	K03150
Citro_BDA59-3_00268	K03149
Citro_BDA59-3_00269	K03154
Citro_BDA59-3_00270	K03148
Citro_BDA59-3_00271	K00788
Citro_BDA59-3_00272	K03147
Citro_BDA59-3_00273	K07740
Citro_BDA59-3_00274	K03426
Citro_BDA59-3_00275	K01599
Citro_BDA59-3_00276	K05982
Citro_BDA59-3_00277	K09891
Citro_BDA59-3_00278	K05787
Citro_BDA59-3_00279
Citro_BDA59-3_00280
Citro_BDA59-3_00281	K01945
Citro_BDA59-3_00282	K00602
Citro_BDA59-3_00287
Citro_BDA59-3_00288	K03827
Citro_BDA59-3_00289	K00651
Citro_BDA59-3_00290	K01638
Citro_BDA59-3_00291	K01637
Citro_BDA59-3_00292	K00906
Citro_BDA59-3_00293
Citro_BDA59-3_00294	K13641
Citro_BDA59-3_00295	K00548
Citro_BDA59-3_00296	K03837
Citro_BDA59-3_00297	K01752
Citro_BDA59-3_00298
Citro_BDA59-3_00299
Citro_BDA59-3_00300
Citro_BDA59-3_00301	K03324
Citro_BDA59-3_00302
Citro_BDA59-3_00303	K06182
Citro_BDA59-3_00304
Citro_BDA59-3_00305	K03453
Citro_BDA59-3_00306	K14414
Citro_BDA59-3_00307
Citro_BDA59-3_00308	K14415
Citro_BDA59-3_00309	K07074
Citro_BDA59-3_00310	K00928
Citro_BDA59-3_00311	K01810
Citro_BDA59-3_00312
Citro_BDA59-3_00313
Citro_BDA59-3_00314
Citro_BDA59-3_00315
Citro_BDA59-3_00316
Citro_BDA59-3_00317	K22441
Citro_BDA59-3_00318	K13256
Citro_BDA59-3_00319	K10110
Citro_BDA59-3_00320	K10109
Citro_BDA59-3_00321	K10108
Citro_BDA59-3_00322	K10111
Citro_BDA59-3_00323	K02024
Citro_BDA59-3_00324	K05775
Citro_BDA59-3_00325	K03181
Citro_BDA59-3_00326	K03179
Citro_BDA59-3_00327	K00631
Citro_BDA59-3_00328	K00901
Citro_BDA59-3_00329	K01356
Citro_BDA59-3_00330
Citro_BDA59-3_00331
Citro_BDA59-3_00332	K09823
Citro_BDA59-3_00333
Citro_BDA59-3_00334
Citro_BDA59-3_00335	K05539
Citro_BDA59-3_00336
Citro_BDA59-3_00337	K00344
Citro_BDA59-3_00338	K02314
Citro_BDA59-3_00339	K01775
Citro_BDA59-3_00340	K00832
Citro_BDA59-3_00341	K03788
Citro_BDA59-3_00342
Citro_BDA59-3_00343
Citro_BDA59-3_00344	K03701
Citro_BDA59-3_00345	K03111
Citro_BDA59-3_00346
Citro_BDA59-3_00347
Citro_BDA59-3_00348
Citro_BDA59-3_00349	K13631
Citro_BDA59-3_00350	K13639
Citro_BDA59-3_00351	K00799
Citro_BDA59-3_00352	K06901
Citro_BDA59-3_00353	K24163
Citro_BDA59-3_00354
Citro_BDA59-3_00355	K06518
Citro_BDA59-3_00356
Citro_BDA59-3_00357
Citro_BDA59-3_00358
Citro_BDA59-3_00359	K14393
Citro_BDA59-3_00360
Citro_BDA59-3_00361	K01895
Citro_BDA59-3_00362	K11102
Citro_BDA59-3_00363
Citro_BDA59-3_00364	K01759
Citro_BDA59-3_00365
Citro_BDA59-3_00366
Citro_BDA59-3_00367	K22015
Citro_BDA59-3_00368
Citro_BDA59-3_00369	K02483
Citro_BDA59-3_00370
Citro_BDA59-3_00371	K01624
Citro_BDA59-3_00372	K09988
Citro_BDA59-3_00373	K10439
Citro_BDA59-3_00374	K10440
Citro_BDA59-3_00375	K10441
Citro_BDA59-3_00376
Citro_BDA59-3_00377
Citro_BDA59-3_00378	K04079
Citro_BDA59-3_00379
Citro_BDA59-3_00380
Citro_BDA59-3_00381	K06193
Citro_BDA59-3_00382
Citro_BDA59-3_00383
Citro_BDA59-3_00384	K02526
Citro_BDA59-3_00385	K03762
Citro_BDA59-3_00386	K08970
Citro_BDA59-3_00387
Citro_BDA59-3_00389
Citro_BDA59-3_00390
Citro_BDA59-3_00391
Citro_BDA59-3_00392	K04084
Citro_BDA59-3_00393	K03926
Citro_BDA59-3_00394	K07791
Citro_BDA59-3_00395	K01744
Citro_BDA59-3_00396	K07113
Citro_BDA59-3_00397	K16263
Citro_BDA59-3_00398	K04078
Citro_BDA59-3_00399	K04077
Citro_BDA59-3_00400
Citro_BDA59-3_00401
Citro_BDA59-3_00402	K02660
Citro_BDA59-3_00403
Citro_BDA59-3_00404	K19810
Citro_BDA59-3_00405	K02356
Citro_BDA59-3_00406	K16347
Citro_BDA59-3_00407	K16348
Citro_BDA59-3_00408
Citro_BDA59-3_00409	K11741
Citro_BDA59-3_00410	K03098
Citro_BDA59-3_00411	K00247
Citro_BDA59-3_00412	K00246
Citro_BDA59-3_00413	K00245
Citro_BDA59-3_00414	K00244
Citro_BDA59-3_00415	K04568
Citro_BDA59-3_00416	K22051
Citro_BDA59-3_00417	K01613
Citro_BDA59-3_00418	K06949
Citro_BDA59-3_00419	K13288
Citro_BDA59-3_00423	K18979
Citro_BDA59-3_00424	K23997
Citro_BDA59-3_00425	K06925
Citro_BDA59-3_00426	K01448
Citro_BDA59-3_00427	K03572
Citro_BDA59-3_00428	K00791
Citro_BDA59-3_00429	K03666
Citro_BDA59-3_00430	K03665
Citro_BDA59-3_00431	K04088
Citro_BDA59-3_00432	K04087
Citro_BDA59-3_00433	K09937
Citro_BDA59-3_00434	K01939
Citro_BDA59-3_00435	K13771
Citro_BDA59-3_00436	K12573
Citro_BDA59-3_00437	K01505
Citro_BDA59-3_00438	K01779
Citro_BDA59-3_00439	K15551
Citro_BDA59-3_00440	K15552
Citro_BDA59-3_00441	K02049
Citro_BDA59-3_00442
Citro_BDA59-3_00443	K02035
Citro_BDA59-3_00444
Citro_BDA59-3_00445	K02034
Citro_BDA59-3_00446	K02031
Citro_BDA59-3_00447	K02032
Citro_BDA59-3_00448	K03218
Citro_BDA59-3_00449
Citro_BDA59-3_00450	K09456
Citro_BDA59-3_00451	K11525
Citro_BDA59-3_00452
Citro_BDA59-3_00453
Citro_BDA59-3_00454	K06889
Citro_BDA59-3_00455	K03477
Citro_BDA59-3_00456	K03476
Citro_BDA59-3_00457	K03475
Citro_BDA59-3_00458	K02822
Citro_BDA59-3_00459	K02821
Citro_BDA59-3_00460	K03078
Citro_BDA59-3_00461	K03079
Citro_BDA59-3_00462	K03077
Citro_BDA59-3_00463
Citro_BDA59-3_00464
Citro_BDA59-3_00465	K02990
Citro_BDA59-3_00466	K02686
Citro_BDA59-3_00467	K02963
Citro_BDA59-3_00468	K02939
Citro_BDA59-3_00469
Citro_BDA59-3_00470	K07269
Citro_BDA59-3_00471	K03773
Citro_BDA59-3_00472	K11737
Citro_BDA59-3_00473	K07322
Citro_BDA59-3_00474
Citro_BDA59-3_00475
Citro_BDA59-3_00476	K19267
Citro_BDA59-3_00477
Citro_BDA59-3_00478	K01119
Citro_BDA59-3_00479	K01082
Citro_BDA59-3_00480	K07109
Citro_BDA59-3_00481
Citro_BDA59-3_00482
Citro_BDA59-3_00483
Citro_BDA59-3_00484
Citro_BDA59-3_00485	K07304
Citro_BDA59-3_00486	K07278
Citro_BDA59-3_00487	K09800
Citro_BDA59-3_00488
Citro_BDA59-3_00489	K18698
Citro_BDA59-3_00490	K03406
Citro_BDA59-3_00491	K01507
Citro_BDA59-3_00492	K23508
Citro_BDA59-3_00493	K10820
Citro_BDA59-3_00494	K23509
Citro_BDA59-3_00495	K23509
Citro_BDA59-3_00496	K11525
Citro_BDA59-3_00497
Citro_BDA59-3_00498	K03841
Citro_BDA59-3_00499	K02558
Citro_BDA59-3_00500
Citro_BDA59-3_00501
Citro_BDA59-3_00502
Citro_BDA59-3_00503	K09889
Citro_BDA59-3_00504	K03592
Citro_BDA59-3_00505	K15536
Citro_BDA59-3_00506
Citro_BDA59-3_00507
Citro_BDA59-3_00508
Citro_BDA59-3_00509
Citro_BDA59-3_00510
Citro_BDA59-3_00511
Citro_BDA59-3_00512
Citro_BDA59-3_00513	K01465
Citro_BDA59-3_00514	K01042
Citro_BDA59-3_00515
Citro_BDA59-3_00516
Citro_BDA59-3_00517
Citro_BDA59-3_00518	K07078
Citro_BDA59-3_00519	K04068
Citro_BDA59-3_00520	K21636
Citro_BDA59-3_00521	K01226
Citro_BDA59-3_00522	K02819
Citro_BDA59-3_00523	K03485
Citro_BDA59-3_00524	K01531
Citro_BDA59-3_00525
Citro_BDA59-3_00526	K09022
Citro_BDA59-3_00527	K00610
Citro_BDA59-3_00528	K00609
Citro_BDA59-3_00529
Citro_BDA59-3_00530	K19334
Citro_BDA59-3_00531	K00611
Citro_BDA59-3_00532	K09893
Citro_BDA59-3_00533	K06169
Citro_BDA59-3_00534
Citro_BDA59-3_00535	K03828
Citro_BDA59-3_00536
Citro_BDA59-3_00537
Citro_BDA59-3_00538	K01873
Citro_BDA59-3_00539	K02339
Citro_BDA59-3_00540	K01255
Citro_BDA59-3_00541	K07091
Citro_BDA59-3_00542	K11720
Citro_BDA59-3_00543	K00863
Citro_BDA59-3_00544	K12957
Citro_BDA59-3_00545
Citro_BDA59-3_00546
Citro_BDA59-3_00548
Citro_BDA59-3_00549
Citro_BDA59-3_00550
Citro_BDA59-3_00551	K00558
Citro_BDA59-3_00552	K19048
Citro_BDA59-3_00553	K22396
Citro_BDA59-3_00554
Citro_BDA59-3_00555	K01198
Citro_BDA59-3_00556
Citro_BDA59-3_00557	K09982
Citro_BDA59-3_00558	K22720
Citro_BDA59-3_00559	K09702
Citro_BDA59-3_00560
Citro_BDA59-3_00561	K18850
Citro_BDA59-3_00562	K03835
Citro_BDA59-3_00563	K01667
Citro_BDA59-3_00564
Citro_BDA59-3_00565	K07317
Citro_BDA59-3_00566
Citro_BDA59-3_00567	K02014
Citro_BDA59-3_00568	K02013
Citro_BDA59-3_00569
Citro_BDA59-3_00570	K02015
Citro_BDA59-3_00571
Citro_BDA59-3_00572
Citro_BDA59-3_00573	K18139
Citro_BDA59-3_00574
Citro_BDA59-3_00575	K03585
Citro_BDA59-3_00576
Citro_BDA59-3_00577
Citro_BDA59-3_00578
Citro_BDA59-3_00579	K02014
Citro_BDA59-3_00580
Citro_BDA59-3_00581
Citro_BDA59-3_00582	K01358
Citro_BDA59-3_00583
Citro_BDA59-3_00584	K00355
Citro_BDA59-3_00585
Citro_BDA59-3_00586	K21253
Citro_BDA59-3_00587
Citro_BDA59-3_00588
Citro_BDA59-3_00589
Citro_BDA59-3_00590
Citro_BDA59-3_00591
Citro_BDA59-3_00592	K19166
Citro_BDA59-3_00593	K18831
Citro_BDA59-3_00594
Citro_BDA59-3_00595
Citro_BDA59-3_00596
Citro_BDA59-3_00597
Citro_BDA59-3_00598
Citro_BDA59-3_00599
Citro_BDA59-3_00600
Citro_BDA59-3_00601	K23241
Citro_BDA59-3_00602
Citro_BDA59-3_00603
Citro_BDA59-3_00604	K09760
Citro_BDA59-3_00605
Citro_BDA59-3_00606
Citro_BDA59-3_00607
Citro_BDA59-3_00608	K23676
Citro_BDA59-3_00609
Citro_BDA59-3_00610	K05874
Citro_BDA59-3_00611
Citro_BDA59-3_00612	K23016
Citro_BDA59-3_00613	K23015
Citro_BDA59-3_00614	K23007
Citro_BDA59-3_00615	K01002
Citro_BDA59-3_00616
Citro_BDA59-3_00617	K02315
Citro_BDA59-3_00618	K02317
Citro_BDA59-3_00619	K04063
Citro_BDA59-3_00620	K23775
Citro_BDA59-3_00621
Citro_BDA59-3_00622
Citro_BDA59-3_00623
Citro_BDA59-3_00624
Citro_BDA59-3_00625	K22650
Citro_BDA59-3_00626
Citro_BDA59-3_00627	K02761
Citro_BDA59-3_00628	K13255
Citro_BDA59-3_00629
Citro_BDA59-3_00630
Citro_BDA59-3_00634	K00564
Citro_BDA59-3_00635	K02344
Citro_BDA59-3_00636	K03789
Citro_BDA59-3_00637	K08723
Citro_BDA59-3_00638	K02837
Citro_BDA59-3_00639	K04065
Citro_BDA59-3_00640
Citro_BDA59-3_00641
Citro_BDA59-3_00642
Citro_BDA59-3_00643	K03424
Citro_BDA59-3_00644
Citro_BDA59-3_00645
Citro_BDA59-3_00646	K01619
Citro_BDA59-3_00647	K00758
Citro_BDA59-3_00648	K01839
Citro_BDA59-3_00649	K03784
Citro_BDA59-3_00650	K03800
Citro_BDA59-3_00651	K07186
Citro_BDA59-3_00652	K01079
Citro_BDA59-3_00653	K04485
Citro_BDA59-3_00654	K06211
Citro_BDA59-3_00655	K06020
Citro_BDA59-3_00656	K08309
Citro_BDA59-3_00657	K03720
Citro_BDA59-3_00658	K01529
Citro_BDA59-3_00659	K15634
Citro_BDA59-3_00660	K05804
Citro_BDA59-3_00661	K05805
Citro_BDA59-3_00662	K07663
Citro_BDA59-3_00663	K07641
Citro_BDA59-3_00664	K06143
Citro_BDA59-3_00665	K07773
Citro_BDA59-3_00666	K02533
Citro_BDA59-3_00667	K12524
Citro_BDA59-3_00668	K00872
Citro_BDA59-3_00669	K01733
Citro_BDA59-3_00670
Citro_BDA59-3_00671	K09861
Citro_BDA59-3_00672	K03310
Citro_BDA59-3_00673	K00616
Citro_BDA59-3_00674	K03831
Citro_BDA59-3_00675
Citro_BDA59-3_00676	K02016
Citro_BDA59-3_00677	K02013
Citro_BDA59-3_00678	K02015
Citro_BDA59-3_00679
Citro_BDA59-3_00680	K07034
Citro_BDA59-3_00681	K04043
Citro_BDA59-3_00682	K03686
Citro_BDA59-3_00683	K03313
Citro_BDA59-3_00684	K03717
Citro_BDA59-3_00685
Citro_BDA59-3_00686
Citro_BDA59-3_00687
Citro_BDA59-3_00688
Citro_BDA59-3_00689	K11753
Citro_BDA59-3_00690	K01870
Citro_BDA59-3_00691	K03101
Citro_BDA59-3_00692	K03774
Citro_BDA59-3_00693	K03527
Citro_BDA59-3_00694	K12700
Citro_BDA59-3_00695	K16135
Citro_BDA59-3_00696	K01872
Citro_BDA59-3_00697	K00215
Citro_BDA59-3_00698	K01956
Citro_BDA59-3_00699	K01955
Citro_BDA59-3_00700
Citro_BDA59-3_00701	K08279
Citro_BDA59-3_00702	K08299
Citro_BDA59-3_00703	K02182
Citro_BDA59-3_00704	K08298
Citro_BDA59-3_00705	K08297
Citro_BDA59-3_00706	K05245
Citro_BDA59-3_00707	K03521
Citro_BDA59-3_00708	K03522
Citro_BDA59-3_00709	K00313
Citro_BDA59-3_00710	K03855
Citro_BDA59-3_00711	K08368
Citro_BDA59-3_00712
Citro_BDA59-3_00713	K11746
Citro_BDA59-3_00714	K11745
Citro_BDA59-3_00715	K00287
Citro_BDA59-3_00716	K01525
Citro_BDA59-3_00717	K06195
Citro_BDA59-3_00718	K02528
Citro_BDA59-3_00719	K00097
Citro_BDA59-3_00720	K03771
Citro_BDA59-3_00721	K04744
Citro_BDA59-3_00722	K05801
Citro_BDA59-3_00723	K06177
Citro_BDA59-3_00724	K03580
Citro_BDA59-3_00725	K02336
Citro_BDA59-3_00726
Citro_BDA59-3_00727	K03077
Citro_BDA59-3_00728	K01804
Citro_BDA59-3_00729	K00853
Citro_BDA59-3_00730	K02099
Citro_BDA59-3_00731
Citro_BDA59-3_00732	K02062
Citro_BDA59-3_00733	K02063
Citro_BDA59-3_00734	K02064
Citro_BDA59-3_00735	K11925
Citro_BDA59-3_00736
Citro_BDA59-3_00737	K03291
Citro_BDA59-3_00738
Citro_BDA59-3_00739
Citro_BDA59-3_00740	K03785
Citro_BDA59-3_00741
Citro_BDA59-3_00742	K00014
Citro_BDA59-3_00743
Citro_BDA59-3_00744	K01704
Citro_BDA59-3_00745	K01703
Citro_BDA59-3_00746	K00052
Citro_BDA59-3_00747	K01649
Citro_BDA59-3_00748	K05798
Citro_BDA59-3_00749	K01652
Citro_BDA59-3_00750	K01653
Citro_BDA59-3_00751	K03435
Citro_BDA59-3_00752	K03925
Citro_BDA59-3_00753	K03438
Citro_BDA59-3_00754	K03586
Citro_BDA59-3_00755	K03587
Citro_BDA59-3_00756	K01928
Citro_BDA59-3_00757	K01929
Citro_BDA59-3_00758	K01000
Citro_BDA59-3_00759	K01925
Citro_BDA59-3_00760	K03588
Citro_BDA59-3_00761	K02563
Citro_BDA59-3_00762	K01924
Citro_BDA59-3_00763	K01921
Citro_BDA59-3_00764	K03589
Citro_BDA59-3_00765	K03590
Citro_BDA59-3_00766	K03531
Citro_BDA59-3_00767	K02535
Citro_BDA59-3_00768	K13301
Citro_BDA59-3_00769	K03070
Citro_BDA59-3_00770	K03574
Citro_BDA59-3_00771	K09862
Citro_BDA59-3_00772	K18778
Citro_BDA59-3_00773	K00859
Citro_BDA59-3_00774	K00364
Citro_BDA59-3_00775	K02505
Citro_BDA59-3_00776	K02504
Citro_BDA59-3_00777	K02682
Citro_BDA59-3_00778	K00767
Citro_BDA59-3_00779	K03806
Citro_BDA59-3_00780	K03807
Citro_BDA59-3_00781
Citro_BDA59-3_00782	K03292
Citro_BDA59-3_00783	K11734
Citro_BDA59-3_00784
Citro_BDA59-3_00785	K05799
Citro_BDA59-3_00786	K00163
Citro_BDA59-3_00787	K00627
Citro_BDA59-3_00788	K00382
Citro_BDA59-3_00789
Citro_BDA59-3_00790	K01682
Citro_BDA59-3_00791	K09910
Citro_BDA59-3_00792
Citro_BDA59-3_00793	K01611
Citro_BDA59-3_00794	K00797
Citro_BDA59-3_00795
Citro_BDA59-3_00796	K14588
Citro_BDA59-3_00797	K00117
Citro_BDA59-3_00798	K00760
Citro_BDA59-3_00799	K01673
Citro_BDA59-3_00800	K01990
Citro_BDA59-3_00801	K01992
Citro_BDA59-3_00802
Citro_BDA59-3_00803
Citro_BDA59-3_00804	K01579
Citro_BDA59-3_00805	K01918
Citro_BDA59-3_00806	K00606
Citro_BDA59-3_00807	K00950
Citro_BDA59-3_00808	K00970
Citro_BDA59-3_00809	K01894
Citro_BDA59-3_00810	K06204
Citro_BDA59-3_00811	K06206
Citro_BDA59-3_00812	K01975
Citro_BDA59-3_00813	K03579
Citro_BDA59-3_00814	K05365
Citro_BDA59-3_00815	K02014
Citro_BDA59-3_00816	K10829
Citro_BDA59-3_00817	K23227
Citro_BDA59-3_00818	K23228
Citro_BDA59-3_00819	K01845
Citro_BDA59-3_00820	K15724
Citro_BDA59-3_00821
Citro_BDA59-3_00822	K06858
Citro_BDA59-3_00823	K01243
Citro_BDA59-3_00824	K01129
Citro_BDA59-3_00825	K04771
Citro_BDA59-3_00826	K02647
Citro_BDA59-3_00827
Citro_BDA59-3_00828	K00674
Citro_BDA59-3_00829	K00990
Citro_BDA59-3_00830	K01265
Citro_BDA59-3_00831	K02967
Citro_BDA59-3_00832	K02357
Citro_BDA59-3_00833	K09903
Citro_BDA59-3_00834	K02838
Citro_BDA59-3_00835	K00099
Citro_BDA59-3_00836	K00806
Citro_BDA59-3_00837	K00981
Citro_BDA59-3_00838	K11749
Citro_BDA59-3_00839	K07277
Citro_BDA59-3_00840	K06142
Citro_BDA59-3_00841	K02536
Citro_BDA59-3_00842	K02372
Citro_BDA59-3_00843	K00677
Citro_BDA59-3_00844	K00748
Citro_BDA59-3_00845	K03470
Citro_BDA59-3_00846	K02337
Citro_BDA59-3_00847	K01962
Citro_BDA59-3_00848	K01582
Citro_BDA59-3_00849	K08234
Citro_BDA59-3_00850	K04075
Citro_BDA59-3_00851	K19000
Citro_BDA59-3_00852
Citro_BDA59-3_00853
Citro_BDA59-3_00854	K15034
Citro_BDA59-3_00855	K06079
Citro_BDA59-3_00856	K01881
Citro_BDA59-3_00857	K22900
Citro_BDA59-3_00858	K06080
Citro_BDA59-3_00859	K02073
Citro_BDA59-3_00860	K02072
Citro_BDA59-3_00861	K02071
Citro_BDA59-3_00862	K03273
Citro_BDA59-3_00869	K09458
Citro_BDA59-3_00870	K03446
Citro_BDA59-3_00871	K03543
Citro_BDA59-3_00872
Citro_BDA59-3_00873
Citro_BDA59-3_00874
Citro_BDA59-3_00875
Citro_BDA59-3_00876	K08307
Citro_BDA59-3_00877	K01069
Citro_BDA59-3_00878
Citro_BDA59-3_00879	K03469
Citro_BDA59-3_00880	K02342
Citro_BDA59-3_00882	K11901
Citro_BDA59-3_00883	K11900
Citro_BDA59-3_00884
Citro_BDA59-3_00885
Citro_BDA59-3_00886	K16191
Citro_BDA59-3_00887	K11903
Citro_BDA59-3_00888	K11907
Citro_BDA59-3_00889
Citro_BDA59-3_00890
Citro_BDA59-3_00891
Citro_BDA59-3_00892
Citro_BDA59-3_00893
Citro_BDA59-3_00894	K11910
Citro_BDA59-3_00895
Citro_BDA59-3_00896
Citro_BDA59-3_00897
Citro_BDA59-3_00898	K11896
Citro_BDA59-3_00899	K11895
Citro_BDA59-3_00900
Citro_BDA59-3_00901
Citro_BDA59-3_00902
Citro_BDA59-3_00903
Citro_BDA59-3_00904	K07346
Citro_BDA59-3_00905	K03457
Citro_BDA59-3_00906
Citro_BDA59-3_00907	K16841
Citro_BDA59-3_00908
Citro_BDA59-3_00909
Citro_BDA59-3_00910	K02433
Citro_BDA59-3_00911
Citro_BDA59-3_00912	K00681
Citro_BDA59-3_00913
Citro_BDA59-3_00914	K00839
Citro_BDA59-3_00915	K02083
Citro_BDA59-3_00916	K13566
Citro_BDA59-3_00917	K06445
Citro_BDA59-3_00918	K03271
Citro_BDA59-3_00919
Citro_BDA59-3_00920
Citro_BDA59-3_00921	K02346
Citro_BDA59-3_00922	K01270
Citro_BDA59-3_00923	K00769
Citro_BDA59-3_00924	K11750
Citro_BDA59-3_00925	K11926
Citro_BDA59-3_00926
Citro_BDA59-3_00927
Citro_BDA59-3_00928	K02030
Citro_BDA59-3_00929	K23062
Citro_BDA59-3_00930	K02029
Citro_BDA59-3_00931	K02028
Citro_BDA59-3_00932	K01753
Citro_BDA59-3_00933	K11929
Citro_BDA59-3_00934	K00931
Citro_BDA59-3_00935	K00147
Citro_BDA59-3_00937
Citro_BDA59-3_00938
Citro_BDA59-3_00939	K03449
Citro_BDA59-3_00940
Citro_BDA59-3_00941
Citro_BDA59-3_00942
Citro_BDA59-3_00943
Citro_BDA59-3_00944
Citro_BDA59-3_00945	K15889
Citro_BDA59-3_00946
Citro_BDA59-3_00947
Citro_BDA59-3_00948
Citro_BDA59-3_00949
Citro_BDA59-3_00950	K02488
Citro_BDA59-3_00951
Citro_BDA59-3_00952
Citro_BDA59-3_00953
Citro_BDA59-3_00954	K11127
Citro_BDA59-3_00955
Citro_BDA59-3_00956
Citro_BDA59-3_00957	K01996
Citro_BDA59-3_00958	K01995
Citro_BDA59-3_00959	K11955
Citro_BDA59-3_00960	K01997
Citro_BDA59-3_00961	K01999
Citro_BDA59-3_00962
Citro_BDA59-3_00963
Citro_BDA59-3_00964	K19802
Citro_BDA59-3_00965	K00824
Citro_BDA59-3_00966	K18819
Citro_BDA59-3_00967	K05888
Citro_BDA59-3_00968
Citro_BDA59-3_00969	K02510
Citro_BDA59-3_00970	K02554
Citro_BDA59-3_00971	K00018
Citro_BDA59-3_00972	K03288
Citro_BDA59-3_00973
Citro_BDA59-3_00974
Citro_BDA59-3_00975
Citro_BDA59-3_00976
Citro_BDA59-3_00977	K03736
Citro_BDA59-3_00978	K03735
Citro_BDA59-3_00979	K16238
Citro_BDA59-3_00980	K07491
Citro_BDA59-3_00981	K02010
Citro_BDA59-3_00982	K02011
Citro_BDA59-3_00983	K02012
Citro_BDA59-3_00984	K07783
Citro_BDA59-3_00985	K07675
Citro_BDA59-3_00986	K07686
Citro_BDA59-3_00987
Citro_BDA59-3_00988
Citro_BDA59-3_00989
Citro_BDA59-3_00990	K01698
Citro_BDA59-3_00991
Citro_BDA59-3_00992
Citro_BDA59-3_00993	K18988
Citro_BDA59-3_00994
Citro_BDA59-3_00995	K17938
Citro_BDA59-3_00996
Citro_BDA59-3_00997
Citro_BDA59-3_00998
Citro_BDA59-3_00999	K01921
Citro_BDA59-3_01000
Citro_BDA59-3_01001	K08161
Citro_BDA59-3_01002
Citro_BDA59-3_01003	K01077
Citro_BDA59-3_01004
Citro_BDA59-3_01005	K18968
Citro_BDA59-3_01006	K22747
Citro_BDA59-3_01007	K00286
Citro_BDA59-3_01008	K09768
Citro_BDA59-3_01009	K00891
Citro_BDA59-3_01010
Citro_BDA59-3_01011	K14591
Citro_BDA59-3_01012	K09913
Citro_BDA59-3_01013	K03554
Citro_BDA59-3_01014	K00847
Citro_BDA59-3_01015	K03546
Citro_BDA59-3_01016	K03547
Citro_BDA59-3_01017	K07657
Citro_BDA59-3_01018	K07636
Citro_BDA59-3_01019	K03311
Citro_BDA59-3_01020	K11736
Citro_BDA59-3_01021	K01187
Citro_BDA59-3_01022
Citro_BDA59-3_01023
Citro_BDA59-3_01024	K08682
Citro_BDA59-3_01025	K07568
Citro_BDA59-3_01026	K00773
Citro_BDA59-3_01027	K03210
Citro_BDA59-3_01028	K03072
Citro_BDA59-3_01029	K03074
Citro_BDA59-3_01030
Citro_BDA59-3_01031
Citro_BDA59-3_01032	K05517
Citro_BDA59-3_01033
Citro_BDA59-3_01034	K07738
Citro_BDA59-3_01035	K11752
Citro_BDA59-3_01036	K00794
Citro_BDA59-3_01037	K03625
Citro_BDA59-3_01038	K00946
Citro_BDA59-3_01039	K01095
Citro_BDA59-3_01040	K23107
Citro_BDA59-3_01041	K01662
Citro_BDA59-3_01042	K00795
Citro_BDA59-3_01043	K03602
Citro_BDA59-3_01044
Citro_BDA59-3_01045	K03151
Citro_BDA59-3_01046	K03152
Citro_BDA59-3_01047	K00077
Citro_BDA59-3_01048	K09767
Citro_BDA59-3_01049
Citro_BDA59-3_01050	K02257
Citro_BDA59-3_01051	K02300
Citro_BDA59-3_01052	K02299
Citro_BDA59-3_01053	K02298
Citro_BDA59-3_01054	K02297
Citro_BDA59-3_01055	K04045
Citro_BDA59-3_01056
Citro_BDA59-3_01057	K08218
Citro_BDA59-3_01058	K07286
Citro_BDA59-3_01059	K05527
Citro_BDA59-3_01060	K03545
Citro_BDA59-3_01061	K01358
Citro_BDA59-3_01062	K03544
Citro_BDA59-3_01063	K01338
Citro_BDA59-3_01064	K03530
Citro_BDA59-3_01065	K03770
Citro_BDA59-3_01066	K02237
Citro_BDA59-3_01067	K12500
Citro_BDA59-3_01068	K06920
Citro_BDA59-3_01069
Citro_BDA59-3_01070	K11938
Citro_BDA59-3_01071	K01738
Citro_BDA59-3_01072	K05800
Citro_BDA59-3_01073	K18889
Citro_BDA59-3_01074	K18890
Citro_BDA59-3_01075	K04752
Citro_BDA59-3_01076	K03320
Citro_BDA59-3_01077	K10805
Citro_BDA59-3_01078	K09914
Citro_BDA59-3_01079	K07443
Citro_BDA59-3_01080
Citro_BDA59-3_01081
Citro_BDA59-3_01082
Citro_BDA59-3_01083
Citro_BDA59-3_01084
Citro_BDA59-3_01085	K01190
Citro_BDA59-3_01086
Citro_BDA59-3_01087
Citro_BDA59-3_01088
Citro_BDA59-3_01089
Citro_BDA59-3_01090
Citro_BDA59-3_01091	K02072
Citro_BDA59-3_01092
Citro_BDA59-3_01093	K02073
Citro_BDA59-3_01094
Citro_BDA59-3_01095	K02909
Citro_BDA59-3_01096	K02919
Citro_BDA59-3_01097
Citro_BDA59-3_01098	K00375
Citro_BDA59-3_01099
Citro_BDA59-3_01100	K00661
Citro_BDA59-3_01101	K05839
Citro_BDA59-3_01102	K19162
Citro_BDA59-3_01103	K18138
Citro_BDA59-3_01104	K03585
Citro_BDA59-3_01105	K03577
Citro_BDA59-3_01106	K05802
Citro_BDA59-3_01107
Citro_BDA59-3_01108	K04067
Citro_BDA59-3_01109	K09790
Citro_BDA59-3_01110	K00759
Citro_BDA59-3_01111	K02343
Citro_BDA59-3_01112	K09747
Citro_BDA59-3_01113	K06187
Citro_BDA59-3_01114	K04079
Citro_BDA59-3_01115	K00939
Citro_BDA59-3_01116	K01772
Citro_BDA59-3_01117	K01066
Citro_BDA59-3_01118	K00892
Citro_BDA59-3_01119	K03455
Citro_BDA59-3_01120	K08223
Citro_BDA59-3_01121	K11751
Citro_BDA59-3_01122	K03976
Citro_BDA59-3_01123	K09973
Citro_BDA59-3_01124	K17686
Citro_BDA59-3_01125
Citro_BDA59-3_01126
Citro_BDA59-3_01127	K06887
Citro_BDA59-3_01128
Citro_BDA59-3_01129	K07497
Citro_BDA59-3_01130
Citro_BDA59-3_01131	K07497
Citro_BDA59-3_01132	K19591
Citro_BDA59-3_01133
Citro_BDA59-3_01134
Citro_BDA59-3_01135	K07340
Citro_BDA59-3_01136
Citro_BDA59-3_01137	K05838
Citro_BDA59-3_01138
Citro_BDA59-3_01139	K10804
Citro_BDA59-3_01140	K02003
Citro_BDA59-3_01141	K02004
Citro_BDA59-3_01142
Citro_BDA59-3_01143	K02073
Citro_BDA59-3_01144	K02071
Citro_BDA59-3_01145	K02072
Citro_BDA59-3_01146	K01589
Citro_BDA59-3_01147	K01588
Citro_BDA59-3_01148	K03269
Citro_BDA59-3_01149	K03768
Citro_BDA59-3_01150	K01883
Citro_BDA59-3_01151	K07038
Citro_BDA59-3_01152	K16136
Citro_BDA59-3_01153	K20118
Citro_BDA59-3_01154	K14761
Citro_BDA59-3_01155	K01491
Citro_BDA59-3_01157
Citro_BDA59-3_01158
Citro_BDA59-3_01159
Citro_BDA59-3_01160
Citro_BDA59-3_01161
Citro_BDA59-3_01162
Citro_BDA59-3_01163
Citro_BDA59-3_01164
Citro_BDA59-3_01165
Citro_BDA59-3_01166	K20975
Citro_BDA59-3_01167
Citro_BDA59-3_01168
Citro_BDA59-3_01169	K03406
Citro_BDA59-3_01170
Citro_BDA59-3_01171	K03367
Citro_BDA59-3_01172	K03739
Citro_BDA59-3_01173
Citro_BDA59-3_01174
Citro_BDA59-3_01175	K01682
Citro_BDA59-3_01176	K07002
Citro_BDA59-3_01177	K05966
Citro_BDA59-3_01178	K05964
Citro_BDA59-3_01179	K01643
Citro_BDA59-3_01180	K01644
Citro_BDA59-3_01181	K01646
Citro_BDA59-3_01182	K01910
Citro_BDA59-3_01183
Citro_BDA59-3_01184
Citro_BDA59-3_01185
Citro_BDA59-3_01186
Citro_BDA59-3_01187
Citro_BDA59-3_01188
Citro_BDA59-3_01189
Citro_BDA59-3_01190
Citro_BDA59-3_01191
Citro_BDA59-3_01192
Citro_BDA59-3_01193
Citro_BDA59-3_01194
Citro_BDA59-3_01195
Citro_BDA59-3_01196
Citro_BDA59-3_01197
Citro_BDA59-3_01198
Citro_BDA59-3_01199	K11249
Citro_BDA59-3_01200
Citro_BDA59-3_01201
Citro_BDA59-3_01202
Citro_BDA59-3_01203
Citro_BDA59-3_01204
Citro_BDA59-3_01205
Citro_BDA59-3_01206
Citro_BDA59-3_01207
Citro_BDA59-3_01208
Citro_BDA59-3_01209
Citro_BDA59-3_01210
Citro_BDA59-3_01211	K01686
Citro_BDA59-3_01212
Citro_BDA59-3_01213
Citro_BDA59-3_01214	K02012
Citro_BDA59-3_01215	K02011
Citro_BDA59-3_01216	K02010
Citro_BDA59-3_01217	K08978
Citro_BDA59-3_01218	K12963
Citro_BDA59-3_01219	K12962
Citro_BDA59-3_01220	K07264
Citro_BDA59-3_01221	K13014
Citro_BDA59-3_01222	K10011
Citro_BDA59-3_01223	K10012
Citro_BDA59-3_01224	K07806
Citro_BDA59-3_01225
Citro_BDA59-3_01226
Citro_BDA59-3_01227	K09945
Citro_BDA59-3_01228	K03406
Citro_BDA59-3_01229
Citro_BDA59-3_01230	K22419
Citro_BDA59-3_01231
Citro_BDA59-3_01232
Citro_BDA59-3_01233
Citro_BDA59-3_01234	K03406
Citro_BDA59-3_01235
Citro_BDA59-3_01236
Citro_BDA59-3_01237	K07644
Citro_BDA59-3_01238	K07665
Citro_BDA59-3_01239
Citro_BDA59-3_01240
Citro_BDA59-3_01241
Citro_BDA59-3_01242	K07347
Citro_BDA59-3_01243	K15540
Citro_BDA59-3_01244	K07345
Citro_BDA59-3_01245
Citro_BDA59-3_01246
Citro_BDA59-3_01247	K06016
Citro_BDA59-3_01248	K01464
Citro_BDA59-3_01249	K17723
Citro_BDA59-3_01250	K17722
Citro_BDA59-3_01251	K09017
Citro_BDA59-3_01252	K02051
Citro_BDA59-3_01253	K02050
Citro_BDA59-3_01254	K02050
Citro_BDA59-3_01255	K02049
Citro_BDA59-3_01256	K07240
Citro_BDA59-3_01257	K07240
Citro_BDA59-3_01258
Citro_BDA59-3_01259
Citro_BDA59-3_01260	K02160
Citro_BDA59-3_01261	K21022
Citro_BDA59-3_01262
Citro_BDA59-3_01263
Citro_BDA59-3_01264
Citro_BDA59-3_01265	K05884
Citro_BDA59-3_01266	K02051
Citro_BDA59-3_01267	K02049
Citro_BDA59-3_01268	K02050
Citro_BDA59-3_01269
Citro_BDA59-3_01270
Citro_BDA59-3_01271	K11732
Citro_BDA59-3_01272
Citro_BDA59-3_01273
Citro_BDA59-3_01274
Citro_BDA59-3_01275
Citro_BDA59-3_01276
Citro_BDA59-3_01277
Citro_BDA59-3_01278
Citro_BDA59-3_01279
Citro_BDA59-3_01280
Citro_BDA59-3_01281
Citro_BDA59-3_01282
Citro_BDA59-3_01283
Citro_BDA59-3_01284
Citro_BDA59-3_01285	K18325
Citro_BDA59-3_01286
Citro_BDA59-3_01287	K06048
Citro_BDA59-3_01288	K00375
Citro_BDA59-3_01289
Citro_BDA59-3_01290
Citro_BDA59-3_01291
Citro_BDA59-3_01292	K10038
Citro_BDA59-3_01293
Citro_BDA59-3_01294	K00827
Citro_BDA59-3_01295
Citro_BDA59-3_01296	K02031
Citro_BDA59-3_01297	K02034
Citro_BDA59-3_01298	K02033
Citro_BDA59-3_01299	K02035
Citro_BDA59-3_01300	K18922
Citro_BDA59-3_01301
Citro_BDA59-3_01302
Citro_BDA59-3_01303
Citro_BDA59-3_01304	K00615
Citro_BDA59-3_01305	K05346
Citro_BDA59-3_01306
Citro_BDA59-3_01307	K17203
Citro_BDA59-3_01308	K17204
Citro_BDA59-3_01309
Citro_BDA59-3_01310	K17202
Citro_BDA59-3_01311	K02362
Citro_BDA59-3_01312	K19611
Citro_BDA59-3_01313	K07214
Citro_BDA59-3_01314
Citro_BDA59-3_01315	K02364
Citro_BDA59-3_01316	K23188
Citro_BDA59-3_01317	K23187
Citro_BDA59-3_01318	K23186
Citro_BDA59-3_01319	K08225
Citro_BDA59-3_01320	K23185
Citro_BDA59-3_01321	K02361
Citro_BDA59-3_01322	K02363
Citro_BDA59-3_01323	K01252
Citro_BDA59-3_01324	K00216
Citro_BDA59-3_01325	K24147
Citro_BDA59-3_01326	K06200
Citro_BDA59-3_01327
Citro_BDA59-3_01328	K00059
Citro_BDA59-3_01329
Citro_BDA59-3_01330	K08317
Citro_BDA59-3_01331
Citro_BDA59-3_01332	K02057
Citro_BDA59-3_01333	K02058
Citro_BDA59-3_01334
Citro_BDA59-3_01335	K00899
Citro_BDA59-3_01336	K08963
Citro_BDA59-3_01337
Citro_BDA59-3_01338	K07396
Citro_BDA59-3_01339
Citro_BDA59-3_01340
Citro_BDA59-3_01341
Citro_BDA59-3_01342
Citro_BDA59-3_01343
Citro_BDA59-3_01344
Citro_BDA59-3_01345
Citro_BDA59-3_01346	K08967
Citro_BDA59-3_01347	K09880
Citro_BDA59-3_01348	K08964
Citro_BDA59-3_01349	K14287
Citro_BDA59-3_01350
Citro_BDA59-3_01351
Citro_BDA59-3_01352	K03805
Citro_BDA59-3_01353	K24119
Citro_BDA59-3_01354	K03387
Citro_BDA59-3_01355	K11932
Citro_BDA59-3_01356	K06140
Citro_BDA59-3_01357	K01169
Citro_BDA59-3_01358	K03326
Citro_BDA59-3_01359
Citro_BDA59-3_01360
Citro_BDA59-3_01361
Citro_BDA59-3_01362	K07798
Citro_BDA59-3_01363	K07787
Citro_BDA59-3_01364
Citro_BDA59-3_01365	K06199
Citro_BDA59-3_01366	K11206
Citro_BDA59-3_01367	K03425
Citro_BDA59-3_01368	K03644
Citro_BDA59-3_01369
Citro_BDA59-3_01370	K03801
Citro_BDA59-3_01371	K09158
Citro_BDA59-3_01372	K07258
Citro_BDA59-3_01373	K03642
Citro_BDA59-3_01374	K05837
Citro_BDA59-3_01375	K05515
Citro_BDA59-3_01376	K00783
Citro_BDA59-3_01377	K09710
Citro_BDA59-3_01378	K02226
Citro_BDA59-3_01379	K04720
Citro_BDA59-3_01380	K00969
Citro_BDA59-3_01381	K02340
Citro_BDA59-3_01382	K03643
Citro_BDA59-3_01383	K01869
Citro_BDA59-3_01384
Citro_BDA59-3_01385	K01250
Citro_BDA59-3_01386	K10004
Citro_BDA59-3_01387	K10002
Citro_BDA59-3_01388	K10003
Citro_BDA59-3_01389	K10001
Citro_BDA59-3_01390	K03820
Citro_BDA59-3_01391	K06189
Citro_BDA59-3_01392	K07042
Citro_BDA59-3_01393	K06217
Citro_BDA59-3_01394	K06168
Citro_BDA59-3_01395	K03184
Citro_BDA59-3_01403	K01953
Citro_BDA59-3_01404	K02566
Citro_BDA59-3_01405	K02565
Citro_BDA59-3_01406	K01443
Citro_BDA59-3_01407	K02564
Citro_BDA59-3_01408	K02804
Citro_BDA59-3_01409	K01886
Citro_BDA59-3_01410
Citro_BDA59-3_01411
Citro_BDA59-3_01412
Citro_BDA59-3_01413	K03711
Citro_BDA59-3_01414	K03839
Citro_BDA59-3_01415
Citro_BDA59-3_01416
Citro_BDA59-3_01417	K01175
Citro_BDA59-3_01418	K03645
Citro_BDA59-3_01419	K01835
Citro_BDA59-3_01420	K07667
Citro_BDA59-3_01421	K07646
Citro_BDA59-3_01422	K01548
Citro_BDA59-3_01423	K01547
Citro_BDA59-3_01424	K01546
Citro_BDA59-3_01425
Citro_BDA59-3_01426	K01669
Citro_BDA59-3_01427
Citro_BDA59-3_01428	K23123
Citro_BDA59-3_01429	K23124
Citro_BDA59-3_01430	K07160
Citro_BDA59-3_01431	K05522
Citro_BDA59-3_01432	K01647
Citro_BDA59-3_01433	K00241
Citro_BDA59-3_01434	K00242
Citro_BDA59-3_01435	K00239
Citro_BDA59-3_01436	K00240
Citro_BDA59-3_01437	K00164
Citro_BDA59-3_01438	K00658
Citro_BDA59-3_01439	K01903
Citro_BDA59-3_01440	K01902
Citro_BDA59-3_01441
Citro_BDA59-3_01442
Citro_BDA59-3_01443
Citro_BDA59-3_01444	K00425
Citro_BDA59-3_01445	K00426
Citro_BDA59-3_01446	K00424
Citro_BDA59-3_01447
Citro_BDA59-3_01448	K07107
Citro_BDA59-3_01449	K03562
Citro_BDA59-3_01450	K03560
Citro_BDA59-3_01451	K03646
Citro_BDA59-3_01452	K03641
Citro_BDA59-3_01453	K03640
Citro_BDA59-3_01454
Citro_BDA59-3_01460	K03517
Citro_BDA59-3_01461	K03811
Citro_BDA59-3_01462	K16264
Citro_BDA59-3_01463
Citro_BDA59-3_01464	K01626
Citro_BDA59-3_01465	K01834
Citro_BDA59-3_01466	K01785
Citro_BDA59-3_01467	K00849
Citro_BDA59-3_01468	K00965
Citro_BDA59-3_01469	K01784
Citro_BDA59-3_01470	K05776
Citro_BDA59-3_01471	K02019
Citro_BDA59-3_01472
Citro_BDA59-3_01473
Citro_BDA59-3_01474	K02020
Citro_BDA59-3_01475	K02018
Citro_BDA59-3_01476	K02017
Citro_BDA59-3_01477
Citro_BDA59-3_01478	K07404
Citro_BDA59-3_01479	K01051
Citro_BDA59-3_01480
Citro_BDA59-3_01481
Citro_BDA59-3_01482	K00833
Citro_BDA59-3_01483	K01012
Citro_BDA59-3_01484	K00652
Citro_BDA59-3_01485	K02169
Citro_BDA59-3_01486	K01935
Citro_BDA59-3_01487	K11963
Citro_BDA59-3_01488	K03702
Citro_BDA59-3_01489
Citro_BDA59-3_01490	K07643
Citro_BDA59-3_01491	K07771
Citro_BDA59-3_01492	K03760
Citro_BDA59-3_01493
Citro_BDA59-3_01494	K03639
Citro_BDA59-3_01495	K03638
Citro_BDA59-3_01496	K03637
Citro_BDA59-3_01497	K03636
Citro_BDA59-3_01498	K03635
Citro_BDA59-3_01499	K06890
Citro_BDA59-3_01500
Citro_BDA59-3_01501	K07027
Citro_BDA59-3_01502	K06131
Citro_BDA59-3_01503
Citro_BDA59-3_01504
Citro_BDA59-3_01505	K01992
Citro_BDA59-3_01506	K01992
Citro_BDA59-3_01507	K01990
Citro_BDA59-3_01508	K01993
Citro_BDA59-3_01509	K23777
Citro_BDA59-3_01510	K11927
Citro_BDA59-3_01511
Citro_BDA59-3_01512	K01229
Citro_BDA59-3_01513	K01223
Citro_BDA59-3_01514	K02757
Citro_BDA59-3_01515	K03480
Citro_BDA59-3_01516	K03722
Citro_BDA59-3_01517
Citro_BDA59-3_01518
Citro_BDA59-3_01519
Citro_BDA59-3_01520
Citro_BDA59-3_01521	K06970
Citro_BDA59-3_01522	K22044
Citro_BDA59-3_01523	K10038
Citro_BDA59-3_01524	K10037
Citro_BDA59-3_01525	K10036
Citro_BDA59-3_01526	K04047
Citro_BDA59-3_01527	K11939
Citro_BDA59-3_01528	K11934
Citro_BDA59-3_01529
Citro_BDA59-3_01530
Citro_BDA59-3_01531	K11924
Citro_BDA59-3_01532
Citro_BDA59-3_01533	K03543
Citro_BDA59-3_01534	K03446
Citro_BDA59-3_01535
Citro_BDA59-3_01536
Citro_BDA59-3_01537	K01223
Citro_BDA59-3_01538	K02761
Citro_BDA59-3_01539	K03492
Citro_BDA59-3_01540	K19235
Citro_BDA59-3_01541
Citro_BDA59-3_01542	K05546
Citro_BDA59-3_01543	K08191
Citro_BDA59-3_01544
Citro_BDA59-3_01545
Citro_BDA59-3_01546	K07757
Citro_BDA59-3_01547	K00656
Citro_BDA59-3_01548	K04069
Citro_BDA59-3_01549	K08313
Citro_BDA59-3_01550	K21029
Citro_BDA59-3_01551	K03750
Citro_BDA59-3_01552	K13051
Citro_BDA59-3_01553	K13892
Citro_BDA59-3_01554	K13889
Citro_BDA59-3_01555	K13890
Citro_BDA59-3_01556	K13891
Citro_BDA59-3_01557
Citro_BDA59-3_01558
Citro_BDA59-3_01559	K12302
Citro_BDA59-3_01560	K14441
Citro_BDA59-3_01561
Citro_BDA59-3_01562	K00799
Citro_BDA59-3_01563
Citro_BDA59-3_01564
Citro_BDA59-3_01565
Citro_BDA59-3_01566
Citro_BDA59-3_01567	K09967
Citro_BDA59-3_01568
Citro_BDA59-3_01569	K14541
Citro_BDA59-3_01570	K01457
Citro_BDA59-3_01571	K19688
Citro_BDA59-3_01572	K21430
Citro_BDA59-3_01573	K00799
Citro_BDA59-3_01574	K07258
Citro_BDA59-3_01575	K11534
Citro_BDA59-3_01576	K19302
Citro_BDA59-3_01577	K08160
Citro_BDA59-3_01578
Citro_BDA59-3_01579
Citro_BDA59-3_01580
Citro_BDA59-3_01581	K14491
Citro_BDA59-3_01582	K10681
Citro_BDA59-3_01583	K21137
Citro_BDA59-3_01584	K21134
Citro_BDA59-3_01585
Citro_BDA59-3_01586
Citro_BDA59-3_01587	K23778
Citro_BDA59-3_01588	K07085
Citro_BDA59-3_01589
Citro_BDA59-3_01590	K03674
Citro_BDA59-3_01591	K10678
Citro_BDA59-3_01592	K05844
Citro_BDA59-3_01593
Citro_BDA59-3_01594	K11073
Citro_BDA59-3_01595	K11076
Citro_BDA59-3_01596	K11075
Citro_BDA59-3_01597	K11074
Citro_BDA59-3_01598
Citro_BDA59-3_01599	K03212
Citro_BDA59-3_01600
Citro_BDA59-3_01601
Citro_BDA59-3_01602	K07668
Citro_BDA59-3_01603	K11383
Citro_BDA59-3_01604	K09996
Citro_BDA59-3_01605	K09998
Citro_BDA59-3_01606	K09999
Citro_BDA59-3_01607	K09997
Citro_BDA59-3_01608	K10000
Citro_BDA59-3_01609
Citro_BDA59-3_01610
Citro_BDA59-3_01611	K11066
Citro_BDA59-3_01612
Citro_BDA59-3_01613
Citro_BDA59-3_01614	K01620
Citro_BDA59-3_01615	K00156
Citro_BDA59-3_01616
Citro_BDA59-3_01617	K11933
Citro_BDA59-3_01618	K05601
Citro_BDA59-3_01619	K06188
Citro_BDA59-3_01620	K07459
Citro_BDA59-3_01621	K09824
Citro_BDA59-3_01622	K13888
Citro_BDA59-3_01623	K05685
Citro_BDA59-3_01624	K03704
Citro_BDA59-3_01625	K06891
Citro_BDA59-3_01626	K03694
Citro_BDA59-3_01627	K02518
Citro_BDA59-3_01628	K00684
Citro_BDA59-3_01629	K16012
Citro_BDA59-3_01630	K16013
Citro_BDA59-3_01631	K00384
Citro_BDA59-3_01632	K03719
Citro_BDA59-3_01633	K03466
Citro_BDA59-3_01634	K03634
Citro_BDA59-3_01635	K07478
Citro_BDA59-3_01636	K01875
Citro_BDA59-3_01637	K07306
Citro_BDA59-3_01638	K07307
Citro_BDA59-3_01639	K07308
Citro_BDA59-3_01640	K08219
Citro_BDA59-3_01641
Citro_BDA59-3_01642	K04069
Citro_BDA59-3_01643	K00656
Citro_BDA59-3_01644	K06212
Citro_BDA59-3_01645	K09136
Citro_BDA59-3_01646
Citro_BDA59-3_01647	K00831
Citro_BDA59-3_01648	K00800
Citro_BDA59-3_01649	K07387
Citro_BDA59-3_01650	K00945
Citro_BDA59-3_01651	K02945
Citro_BDA59-3_01652	K05788
Citro_BDA59-3_01653	K02238
Citro_BDA59-3_01654	K11085
Citro_BDA59-3_01655	K00912
Citro_BDA59-3_01656	K09927
Citro_BDA59-3_01657	K09791
Citro_BDA59-3_01658	K00979
Citro_BDA59-3_01659
Citro_BDA59-3_01660
Citro_BDA59-3_01661	K06219
Citro_BDA59-3_01662	K03633
Citro_BDA59-3_01663	K03804
Citro_BDA59-3_01664	K03632
Citro_BDA59-3_01665
Citro_BDA59-3_01666	K21470
Citro_BDA59-3_01667
Citro_BDA59-3_01668	K01069
Citro_BDA59-3_01669	K00813
Citro_BDA59-3_01670	K09476
Citro_BDA59-3_01671	K01893
Citro_BDA59-3_01672	K00763
Citro_BDA59-3_01673	K01256
Citro_BDA59-3_01674	K00299
Citro_BDA59-3_01675	K00254
Citro_BDA59-3_01676	K18657
Citro_BDA59-3_01677	K07140
Citro_BDA59-3_01678	K12297
Citro_BDA59-3_01679	K15738
Citro_BDA59-3_01680	K03808
Citro_BDA59-3_01681	K06192
Citro_BDA59-3_01682	K09857
Citro_BDA59-3_01683	K03812
Citro_BDA59-3_01684	K01716
Citro_BDA59-3_01685	K04770
Citro_BDA59-3_01686	K09911
Citro_BDA59-3_01687	K03286
Citro_BDA59-3_01688	K13053
Citro_BDA59-3_01689	K07343
Citro_BDA59-3_01690
Citro_BDA59-3_01691
Citro_BDA59-3_01692	K03658
Citro_BDA59-3_01693	K01734
Citro_BDA59-3_01694	K09909
Citro_BDA59-3_01695	K06929
Citro_BDA59-3_01696	K11940
Citro_BDA59-3_01697	K06969
Citro_BDA59-3_01698
Citro_BDA59-3_01699	K01512
Citro_BDA59-3_01700	K11179
Citro_BDA59-3_01701	K19416
Citro_BDA59-3_01702	K15580
Citro_BDA59-3_01704
Citro_BDA59-3_01705
Citro_BDA59-3_01706	K22300
Citro_BDA59-3_01707	K22302
Citro_BDA59-3_01708
Citro_BDA59-3_01709
Citro_BDA59-3_01710
Citro_BDA59-3_01711
Citro_BDA59-3_01712
Citro_BDA59-3_01713
Citro_BDA59-3_01714
Citro_BDA59-3_01715
Citro_BDA59-3_01716
Citro_BDA59-3_01717	K03791
Citro_BDA59-3_01718
Citro_BDA59-3_01719
Citro_BDA59-3_01720
Citro_BDA59-3_01721
Citro_BDA59-3_01722
Citro_BDA59-3_01723
Citro_BDA59-3_01724
Citro_BDA59-3_01725
Citro_BDA59-3_01726
Citro_BDA59-3_01727
Citro_BDA59-3_01728
Citro_BDA59-3_01729
Citro_BDA59-3_01730
Citro_BDA59-3_01731
Citro_BDA59-3_01732
Citro_BDA59-3_01733
Citro_BDA59-3_01734
Citro_BDA59-3_01735
Citro_BDA59-3_01736
Citro_BDA59-3_01737	K02035
Citro_BDA59-3_01738
Citro_BDA59-3_01739
Citro_BDA59-3_01740	K02032
Citro_BDA59-3_01741
Citro_BDA59-3_01742	K16963
Citro_BDA59-3_01743
Citro_BDA59-3_01744	K16958
Citro_BDA59-3_01745	K02030
Citro_BDA59-3_01746
Citro_BDA59-3_01747	K00286
Citro_BDA59-3_01748
Citro_BDA59-3_01749
Citro_BDA59-3_01750
Citro_BDA59-3_01751
Citro_BDA59-3_01752	K12973
Citro_BDA59-3_01753
Citro_BDA59-3_01754
Citro_BDA59-3_01755
Citro_BDA59-3_01756	K07124
Citro_BDA59-3_01757
Citro_BDA59-3_01758	K01085
Citro_BDA59-3_01759
Citro_BDA59-3_01760	K03809
Citro_BDA59-3_01761
Citro_BDA59-3_01762
Citro_BDA59-3_01763
Citro_BDA59-3_01764	K06884
Citro_BDA59-3_01765
Citro_BDA59-3_01766	K09024
Citro_BDA59-3_01767	K09019
Citro_BDA59-3_01768	K09023
Citro_BDA59-3_01769	K09021
Citro_BDA59-3_01770	K09020
Citro_BDA59-3_01771	K09018
Citro_BDA59-3_01772	K09017
Citro_BDA59-3_01773
Citro_BDA59-3_01774	K13821
Citro_BDA59-3_01775
Citro_BDA59-3_01776	K11928
Citro_BDA59-3_01777
Citro_BDA59-3_01778
Citro_BDA59-3_01779	K07243
Citro_BDA59-3_01780	K07224
Citro_BDA59-3_01781	K16301
Citro_BDA59-3_01782	K06217
Citro_BDA59-3_01783
Citro_BDA59-3_01784
Citro_BDA59-3_01785	K07039
Citro_BDA59-3_01786	K03834
Citro_BDA59-3_01787
Citro_BDA59-3_01788	K02217
Citro_BDA59-3_01789
Citro_BDA59-3_01790
Citro_BDA59-3_01791	K07792
Citro_BDA59-3_01792	K02255
Citro_BDA59-3_01793
Citro_BDA59-3_01794	K10537
Citro_BDA59-3_01795	K10539
Citro_BDA59-3_01796	K10538
Citro_BDA59-3_01797	K01087
Citro_BDA59-3_01798	K00697
Citro_BDA59-3_01799	K14064
Citro_BDA59-3_01800	K02403
Citro_BDA59-3_01801	K02402
Citro_BDA59-3_01802	K02556
Citro_BDA59-3_01803	K02557
Citro_BDA59-3_01804	K03407
Citro_BDA59-3_01805	K03408
Citro_BDA59-3_01806	K05875
Citro_BDA59-3_01807	K05877
Citro_BDA59-3_01808	K00575
Citro_BDA59-3_01809	K03412
Citro_BDA59-3_01810	K03413
Citro_BDA59-3_01811	K03414
Citro_BDA59-3_01812	K07052
Citro_BDA59-3_01813	K02401
Citro_BDA59-3_01814	K02400
Citro_BDA59-3_01815	K03516
Citro_BDA59-3_01816
Citro_BDA59-3_01817	K16210
Citro_BDA59-3_01818	K15532
Citro_BDA59-3_01819	K01887
Citro_BDA59-3_01820
Citro_BDA59-3_01821
Citro_BDA59-3_01822	K22418
Citro_BDA59-3_01823	K06954
Citro_BDA59-3_01824	K09701
Citro_BDA59-3_01825	K00574
Citro_BDA59-3_01826
Citro_BDA59-3_01827
Citro_BDA59-3_01828
Citro_BDA59-3_01829
Citro_BDA59-3_01830	K09907
Citro_BDA59-3_01831	K06201
Citro_BDA59-3_01832	K15257
Citro_BDA59-3_01833	K15256
Citro_BDA59-3_01834	K07136
Citro_BDA59-3_01835
Citro_BDA59-3_01836
Citro_BDA59-3_01837	K01876
Citro_BDA59-3_01838	K08310
Citro_BDA59-3_01839
Citro_BDA59-3_01840	K01159
Citro_BDA59-3_01841
Citro_BDA59-3_01842
Citro_BDA59-3_01843	K03550
Citro_BDA59-3_01844	K03551
Citro_BDA59-3_01845	K09816
Citro_BDA59-3_01846	K09817
Citro_BDA59-3_01847	K09815
Citro_BDA59-3_01848	K19304
Citro_BDA59-3_01849	K02560
Citro_BDA59-3_01850	K00873
Citro_BDA59-3_01851	K19337
Citro_BDA59-3_01852	K00036
Citro_BDA59-3_01853	K01690
Citro_BDA59-3_01854	K01625
Citro_BDA59-3_01855	K08289
Citro_BDA59-3_01856	K09918
Citro_BDA59-3_01857
Citro_BDA59-3_01858
Citro_BDA59-3_01859	K01354
Citro_BDA59-3_01860	K10857
Citro_BDA59-3_01861	K02345
Citro_BDA59-3_01862	K07156
Citro_BDA59-3_01863	K07245
Citro_BDA59-3_01864
Citro_BDA59-3_01865
Citro_BDA59-3_01866
Citro_BDA59-3_01867
Citro_BDA59-3_01868
Citro_BDA59-3_01869
Citro_BDA59-3_01870
Citro_BDA59-3_01871
Citro_BDA59-3_01872
Citro_BDA59-3_01873
Citro_BDA59-3_01874
Citro_BDA59-3_01875
Citro_BDA59-3_01876
Citro_BDA59-3_01877
Citro_BDA59-3_01878
Citro_BDA59-3_01879
Citro_BDA59-3_01880
Citro_BDA59-3_01881
Citro_BDA59-3_01882
Citro_BDA59-3_01883
Citro_BDA59-3_01884
Citro_BDA59-3_01885
Citro_BDA59-3_01886
Citro_BDA59-3_01887
Citro_BDA59-3_01888
Citro_BDA59-3_01889
Citro_BDA59-3_01890
Citro_BDA59-3_01891
Citro_BDA59-3_01892
Citro_BDA59-3_01893
Citro_BDA59-3_01894
Citro_BDA59-3_01895
Citro_BDA59-3_01896
Citro_BDA59-3_01897
Citro_BDA59-3_01898	K09824
Citro_BDA59-3_01899	K07313
Citro_BDA59-3_01900
Citro_BDA59-3_01901
Citro_BDA59-3_01902	K11392
Citro_BDA59-3_01903
Citro_BDA59-3_01904	K03808
Citro_BDA59-3_01905	K08968
Citro_BDA59-3_01906	K03607
Citro_BDA59-3_01907	K03797
Citro_BDA59-3_01908	K03799
Citro_BDA59-3_01909	K08169
Citro_BDA59-3_01910	K19333
Citro_BDA59-3_01911
Citro_BDA59-3_01912
Citro_BDA59-3_01913	K13985
Citro_BDA59-3_01914	K03704
Citro_BDA59-3_01915	K00563
Citro_BDA59-3_01916	K23242
Citro_BDA59-3_01917
Citro_BDA59-3_01918	K02796
Citro_BDA59-3_01919	K02795
Citro_BDA59-3_01920	K02794
Citro_BDA59-3_01921
Citro_BDA59-3_01922	K21090
Citro_BDA59-3_01923	K01752
Citro_BDA59-3_01924
Citro_BDA59-3_01925	K01665
Citro_BDA59-3_01926	K09917
Citro_BDA59-3_01927
Citro_BDA59-3_01928
Citro_BDA59-3_01929	K03722
Citro_BDA59-3_01930	K14742
Citro_BDA59-3_01931	K07285
Citro_BDA59-3_01932	K01897
Citro_BDA59-3_01933	K03684
Citro_BDA59-3_01934	K03608
Citro_BDA59-3_01935	K03609
Citro_BDA59-3_01936	K03610
Citro_BDA59-3_01937	K09902
Citro_BDA59-3_01938
Citro_BDA59-3_01939	K09160
Citro_BDA59-3_01940
Citro_BDA59-3_01941	K03611
Citro_BDA59-3_01942	K03603
Citro_BDA59-3_01943
Citro_BDA59-3_01944	K00285
Citro_BDA59-3_01945	K01775
Citro_BDA59-3_01946	K11105
Citro_BDA59-3_01947	K01297
Citro_BDA59-3_01948	K08308
Citro_BDA59-3_01949	K21087
Citro_BDA59-3_01950
Citro_BDA59-3_01951	K01194
Citro_BDA59-3_01952
Citro_BDA59-3_01953	K11906
Citro_BDA59-3_01954	K11893
Citro_BDA59-3_01955	K11892
Citro_BDA59-3_01956	K11891
Citro_BDA59-3_01957	K11890
Citro_BDA59-3_01958	K11902
Citro_BDA59-3_01959	K11901
Citro_BDA59-3_01960	K11900
Citro_BDA59-3_01961
Citro_BDA59-3_01962
Citro_BDA59-3_01963
Citro_BDA59-3_01964	K11903
Citro_BDA59-3_01965
Citro_BDA59-3_01966
Citro_BDA59-3_01967	K11913
Citro_BDA59-3_01968	K20074
Citro_BDA59-3_01969
Citro_BDA59-3_01970	K11898
Citro_BDA59-3_01971	K11897
Citro_BDA59-3_01972	K11896
Citro_BDA59-3_01973	K11895
Citro_BDA59-3_01974	K11907
Citro_BDA59-3_01975	K08824
Citro_BDA59-3_01976
Citro_BDA59-3_01977
Citro_BDA59-3_01978	K11904
Citro_BDA59-3_01979
Citro_BDA59-3_01980
Citro_BDA59-3_01981
Citro_BDA59-3_01982
Citro_BDA59-3_01983
Citro_BDA59-3_01984
Citro_BDA59-3_01985
Citro_BDA59-3_01986
Citro_BDA59-3_01987
Citro_BDA59-3_01988
Citro_BDA59-3_01989
Citro_BDA59-3_01990
Citro_BDA59-3_01991	K11904
Citro_BDA59-3_01992
Citro_BDA59-3_01993
Citro_BDA59-3_01994
Citro_BDA59-3_01995
Citro_BDA59-3_01996
Citro_BDA59-3_01997
Citro_BDA59-3_01998
Citro_BDA59-3_01999
Citro_BDA59-3_02000
Citro_BDA59-3_02001
Citro_BDA59-3_02002
Citro_BDA59-3_02003
Citro_BDA59-3_02004	K21405
Citro_BDA59-3_02005	K00138
Citro_BDA59-3_02006
Citro_BDA59-3_02007	K03410
Citro_BDA59-3_02008
Citro_BDA59-3_02009
Citro_BDA59-3_02010
Citro_BDA59-3_02011	K01667
Citro_BDA59-3_02012
Citro_BDA59-3_02013	K07401
Citro_BDA59-3_02014	K16087
Citro_BDA59-3_02015	K07225
Citro_BDA59-3_02016	K02016
Citro_BDA59-3_02017	K02015
Citro_BDA59-3_02018	K02013
Citro_BDA59-3_02019	K23237
Citro_BDA59-3_02020	K03292
Citro_BDA59-3_02021
Citro_BDA59-3_02022
Citro_BDA59-3_02023
Citro_BDA59-3_02024
Citro_BDA59-3_02025	K03782
Citro_BDA59-3_02026
Citro_BDA59-3_02027	K02042
Citro_BDA59-3_02028	K02042
Citro_BDA59-3_02029	K02044
Citro_BDA59-3_02030	K02041
Citro_BDA59-3_02031
Citro_BDA59-3_02032
Citro_BDA59-3_02033	K03543
Citro_BDA59-3_02034	K03446
Citro_BDA59-3_02035
Citro_BDA59-3_02036	K02030
Citro_BDA59-3_02037
Citro_BDA59-3_02038	K03445
Citro_BDA59-3_02039
Citro_BDA59-3_02040
Citro_BDA59-3_02041
Citro_BDA59-3_02042
Citro_BDA59-3_02043
Citro_BDA59-3_02044
Citro_BDA59-3_02045
Citro_BDA59-3_02046
Citro_BDA59-3_02047
Citro_BDA59-3_02048
Citro_BDA59-3_02049
Citro_BDA59-3_02050
Citro_BDA59-3_02051
Citro_BDA59-3_02052	K19271
Citro_BDA59-3_02053
Citro_BDA59-3_02054
Citro_BDA59-3_02055
Citro_BDA59-3_02056	K18299
Citro_BDA59-3_02057	K18298
[truncated: 2,961 more rows]

## Sheet: KO list BDA62-3
Gene code	KO term
Entero_BDA62.3_00001	K06205
Entero_BDA62.3_00002	K03718
Entero_BDA62.3_00003	K01914
Entero_BDA62.3_00004
Entero_BDA62.3_00005	K03924
Entero_BDA62.3_00006	K03549
Entero_BDA62.3_00007	K06726
Entero_BDA62.3_00008	K10441
Entero_BDA62.3_00009	K10440
Entero_BDA62.3_00010	K10439
Entero_BDA62.3_00011	K00852
Entero_BDA62.3_00012	K02529
Entero_BDA62.3_00013
Entero_BDA62.3_00014
Entero_BDA62.3_00019	K03753
Entero_BDA62.3_00020	K03752
Entero_BDA62.3_00021	K09896
Entero_BDA62.3_00022
Entero_BDA62.3_00023	K03673
Entero_BDA62.3_00024
Entero_BDA62.3_00025	K02335
Entero_BDA62.3_00026	K03978
Entero_BDA62.3_00027	K09894
Entero_BDA62.3_00028	K02495
Entero_BDA62.3_00029
Entero_BDA62.3_00030	K07712
Entero_BDA62.3_00031	K07708
Entero_BDA62.3_00032	K01915
Entero_BDA62.3_00033	K06207
Entero_BDA62.3_00034	K20866
Entero_BDA62.3_00035	K07058
Entero_BDA62.3_00036	K07560
Entero_BDA62.3_00037
Entero_BDA62.3_00038
Entero_BDA62.3_00039	K01066
Entero_BDA62.3_00040	K02380
Entero_BDA62.3_00041	K00127
Entero_BDA62.3_00042	K00124
Entero_BDA62.3_00043	K00123
Entero_BDA62.3_00044
Entero_BDA62.3_00045	K02379
Entero_BDA62.3_00046
Entero_BDA62.3_00047
Entero_BDA62.3_00048
Entero_BDA62.3_00049
Entero_BDA62.3_00050
Entero_BDA62.3_00051	K02003
Entero_BDA62.3_00052
Entero_BDA62.3_00053
Entero_BDA62.3_00054
Entero_BDA62.3_00055
Entero_BDA62.3_00056
Entero_BDA62.3_00057
Entero_BDA62.3_00058
Entero_BDA62.3_00059
Entero_BDA62.3_00060	K15540
Entero_BDA62.3_00061
Entero_BDA62.3_00062
Entero_BDA62.3_00063
Entero_BDA62.3_00064	K03534
Entero_BDA62.3_00065	K13954
Entero_BDA62.3_00066	K10557
Entero_BDA62.3_00067
Entero_BDA62.3_00068	K23537
Entero_BDA62.3_00069	K10555
Entero_BDA62.3_00070	K01629
Entero_BDA62.3_00071	K01813
Entero_BDA62.3_00072	K00848
Entero_BDA62.3_00073	K02855
Entero_BDA62.3_00074	K02854
Entero_BDA62.3_00075	K04564
Entero_BDA62.3_00076	K02526
Entero_BDA62.3_00077	K22397
Entero_BDA62.3_00078
Entero_BDA62.3_00079	K07640
Entero_BDA62.3_00080	K07662
Entero_BDA62.3_00081	K06006
Entero_BDA62.3_00082	K13283
Entero_BDA62.3_00083	K00850
Entero_BDA62.3_00084	K23163
Entero_BDA62.3_00085	K01521
Entero_BDA62.3_00086
Entero_BDA62.3_00087	K01803
Entero_BDA62.3_00088
Entero_BDA62.3_00089
Entero_BDA62.3_00090	K00528
Entero_BDA62.3_00091	K02446
Entero_BDA62.3_00092	K00864
Entero_BDA62.3_00093	K02440
Entero_BDA62.3_00094	K09892
Entero_BDA62.3_00095	K02553
Entero_BDA62.3_00096	K02548
Entero_BDA62.3_00097	K03667
Entero_BDA62.3_00098	K01419
Entero_BDA62.3_00099	K03591
Entero_BDA62.3_00100	K05499
Entero_BDA62.3_00101	K04066
Entero_BDA62.3_00102	K02909
Entero_BDA62.3_00103	K03764
Entero_BDA62.3_00104	K01739
Entero_BDA62.3_00105	K12525
Entero_BDA62.3_00106	K00297
Entero_BDA62.3_00107	K00005
Entero_BDA62.3_00108	K08314
Entero_BDA62.3_00109
Entero_BDA62.3_00110	K01595
Entero_BDA62.3_00111	K01438
Entero_BDA62.3_00112	K00145
Entero_BDA62.3_00113	K00930
Entero_BDA62.3_00114	K01755
Entero_BDA62.3_00115	K04761
Entero_BDA62.3_00116	K00322
Entero_BDA62.3_00117	K22105
Entero_BDA62.3_00118
Entero_BDA62.3_00119
Entero_BDA62.3_00120	K00557
Entero_BDA62.3_00121	K16092
Entero_BDA62.3_00122	K01776
Entero_BDA62.3_00130	K23773
Entero_BDA62.3_00131	K09897
Entero_BDA62.3_00132	K07391
Entero_BDA62.3_00133	K01652
Entero_BDA62.3_00134	K11258
Entero_BDA62.3_00135	K00826
Entero_BDA62.3_00136	K01687
Entero_BDA62.3_00137	K01754
Entero_BDA62.3_00138	K02521
Entero_BDA62.3_00139	K00053
Entero_BDA62.3_00140
Entero_BDA62.3_00141
Entero_BDA62.3_00142	K03769
Entero_BDA62.3_00143	K03656
Entero_BDA62.3_00144	K01524
Entero_BDA62.3_00145	K03732
Entero_BDA62.3_00146	K03671
Entero_BDA62.3_00147	K03628
Entero_BDA62.3_00148	K02851
Entero_BDA62.3_00149	K05790
Entero_BDA62.3_00150	K01791
Entero_BDA62.3_00151	K02472
Entero_BDA62.3_00152	K16704
Entero_BDA62.3_00153	K02805
Entero_BDA62.3_00154	K16693
Entero_BDA62.3_00155	K12582
Entero_BDA62.3_00156	K02853
Entero_BDA62.3_00157	K02852
Entero_BDA62.3_00158	K03293
Entero_BDA62.3_00163	K02498
Entero_BDA62.3_00164	K02496
Entero_BDA62.3_00165	K01719
Entero_BDA62.3_00166	K01749
Entero_BDA62.3_00167	K05851
Entero_BDA62.3_00168	K06202
Entero_BDA62.3_00169
Entero_BDA62.3_00170	K01778
Entero_BDA62.3_00171	K09921
Entero_BDA62.3_00172	K03733
Entero_BDA62.3_00173	K20862
Entero_BDA62.3_00174	K03657
Entero_BDA62.3_00175	K03284
Entero_BDA62.3_00176
Entero_BDA62.3_00177
Entero_BDA62.3_00178	K05786
Entero_BDA62.3_00179
Entero_BDA62.3_00180	K01058
Entero_BDA62.3_00181	K03654
Entero_BDA62.3_00182	K05835
Entero_BDA62.3_00183	K05834
Entero_BDA62.3_00184	K01048
Entero_BDA62.3_00185
Entero_BDA62.3_00186
Entero_BDA62.3_00187	K03576
Entero_BDA62.3_00188	K00549
Entero_BDA62.3_00189	K01061
Entero_BDA62.3_00190	K00757
Entero_BDA62.3_00191	K09760
Entero_BDA62.3_00192	K03183
Entero_BDA62.3_00193	K03690
Entero_BDA62.3_00194	K03688
Entero_BDA62.3_00195	K03116
Entero_BDA62.3_00196	K03117
Entero_BDA62.3_00197	K03118
Entero_BDA62.3_00198	K03424
Entero_BDA62.3_00199	K05785
Entero_BDA62.3_00200	K03182
Entero_BDA62.3_00201	K05368
Entero_BDA62.3_00202	K00632
Entero_BDA62.3_00203	K01825
Entero_BDA62.3_00204	K01271
Entero_BDA62.3_00205
Entero_BDA62.3_00206	K03498
Entero_BDA62.3_00207	K00230
Entero_BDA62.3_00213	K00075
Entero_BDA62.3_00214	K03524
Entero_BDA62.3_00215	K00867
Entero_BDA62.3_00216
Entero_BDA62.3_00217
Entero_BDA62.3_00222	K02358
Entero_BDA62.3_00223
Entero_BDA62.3_00224	K03073
Entero_BDA62.3_00225	K02601
Entero_BDA62.3_00226	K02867
Entero_BDA62.3_00227	K02863
Entero_BDA62.3_00228	K02864
Entero_BDA62.3_00229	K02935
Entero_BDA62.3_00230	K03043
Entero_BDA62.3_00231	K03046
Entero_BDA62.3_00232	K02759
Entero_BDA62.3_00233	K02760
Entero_BDA62.3_00234
Entero_BDA62.3_00235	K03150
Entero_BDA62.3_00236	K03149
Entero_BDA62.3_00237	K03154
Entero_BDA62.3_00238	K03148
Entero_BDA62.3_00239	K00788
Entero_BDA62.3_00240	K03147
Entero_BDA62.3_00241	K07740
Entero_BDA62.3_00242	K03426
Entero_BDA62.3_00243	K01599
Entero_BDA62.3_00244	K05982
Entero_BDA62.3_00245	K09891
Entero_BDA62.3_00246	K05787
Entero_BDA62.3_00247
Entero_BDA62.3_00248	K01945
Entero_BDA62.3_00249	K00602
Entero_BDA62.3_00254
Entero_BDA62.3_00255	K00651
Entero_BDA62.3_00256	K01638
Entero_BDA62.3_00257	K01637
Entero_BDA62.3_00258	K00906
Entero_BDA62.3_00259
Entero_BDA62.3_00260	K13641
Entero_BDA62.3_00261
Entero_BDA62.3_00262	K00548
Entero_BDA62.3_00263
Entero_BDA62.3_00264
Entero_BDA62.3_00265	K03324
Entero_BDA62.3_00266	K06182
Entero_BDA62.3_00267
Entero_BDA62.3_00268
Entero_BDA62.3_00269
Entero_BDA62.3_00270	K03453
Entero_BDA62.3_00271	K14414
Entero_BDA62.3_00272
Entero_BDA62.3_00273	K14415
Entero_BDA62.3_00274	K07074
Entero_BDA62.3_00275	K00928
Entero_BDA62.3_00276
Entero_BDA62.3_00277	K01810
Entero_BDA62.3_00278
Entero_BDA62.3_00279
Entero_BDA62.3_00280
Entero_BDA62.3_00281
Entero_BDA62.3_00282
Entero_BDA62.3_00283
Entero_BDA62.3_00284
Entero_BDA62.3_00285	K13256
Entero_BDA62.3_00286	K10110
Entero_BDA62.3_00287	K10109
Entero_BDA62.3_00288	K10108
Entero_BDA62.3_00289	K10111
Entero_BDA62.3_00290	K02024
Entero_BDA62.3_00291	K05775
Entero_BDA62.3_00292	K03181
Entero_BDA62.3_00293	K03179
Entero_BDA62.3_00294	K00631
Entero_BDA62.3_00295	K00901
Entero_BDA62.3_00296	K01356
Entero_BDA62.3_00297	K03327
Entero_BDA62.3_00298
Entero_BDA62.3_00299	K09823
Entero_BDA62.3_00300
Entero_BDA62.3_00301
Entero_BDA62.3_00302	K05539
Entero_BDA62.3_00303
Entero_BDA62.3_00304	K00344
Entero_BDA62.3_00305	K02314
Entero_BDA62.3_00306	K01775
Entero_BDA62.3_00307	K03811
Entero_BDA62.3_00308
Entero_BDA62.3_00309	K00832
Entero_BDA62.3_00310	K03788
Entero_BDA62.3_00311
Entero_BDA62.3_00312
Entero_BDA62.3_00313
Entero_BDA62.3_00314
Entero_BDA62.3_00315	K03701
Entero_BDA62.3_00316	K03111
Entero_BDA62.3_00317	K02424
Entero_BDA62.3_00318
Entero_BDA62.3_00319	K10009
Entero_BDA62.3_00320
Entero_BDA62.3_00321
Entero_BDA62.3_00322
Entero_BDA62.3_00323
Entero_BDA62.3_00324
Entero_BDA62.3_00325
Entero_BDA62.3_00326
Entero_BDA62.3_00327
Entero_BDA62.3_00328	K11312
Entero_BDA62.3_00329	K05602
Entero_BDA62.3_00330
Entero_BDA62.3_00331
Entero_BDA62.3_00332	K02010
Entero_BDA62.3_00333
Entero_BDA62.3_00334
Entero_BDA62.3_00335	K02026
Entero_BDA62.3_00336
Entero_BDA62.3_00337
Entero_BDA62.3_00338
Entero_BDA62.3_00339
Entero_BDA62.3_00340	K13631
Entero_BDA62.3_00341	K13639
Entero_BDA62.3_00342	K00799
Entero_BDA62.3_00343	K06901
Entero_BDA62.3_00344	K24163
Entero_BDA62.3_00345
Entero_BDA62.3_00346
Entero_BDA62.3_00347
Entero_BDA62.3_00348
Entero_BDA62.3_00349	K14393
Entero_BDA62.3_00350
Entero_BDA62.3_00351	K01895
Entero_BDA62.3_00352	K11102
Entero_BDA62.3_00353
Entero_BDA62.3_00354
Entero_BDA62.3_00355
Entero_BDA62.3_00356
Entero_BDA62.3_00357
Entero_BDA62.3_00358	K22015
Entero_BDA62.3_00359
Entero_BDA62.3_00360
Entero_BDA62.3_00361
Entero_BDA62.3_00362	K01624
Entero_BDA62.3_00363
Entero_BDA62.3_00364	K10439
Entero_BDA62.3_00365
Entero_BDA62.3_00366	K10441
Entero_BDA62.3_00367
Entero_BDA62.3_00368
Entero_BDA62.3_00369
Entero_BDA62.3_00370	K06167
Entero_BDA62.3_00371	K05774
Entero_BDA62.3_00372	K06162
Entero_BDA62.3_00373	K05780
Entero_BDA62.3_00374	K05781
Entero_BDA62.3_00375	K06163
Entero_BDA62.3_00376	K06164
Entero_BDA62.3_00377	K06165
Entero_BDA62.3_00378	K06166
Entero_BDA62.3_00379	K02043
Entero_BDA62.3_00380	K04750
Entero_BDA62.3_00381	K06193
Entero_BDA62.3_00382
Entero_BDA62.3_00383
Entero_BDA62.3_00384
Entero_BDA62.3_00385	K02526
Entero_BDA62.3_00386	K03762
Entero_BDA62.3_00387
Entero_BDA62.3_00388	K08984
Entero_BDA62.3_00389
Entero_BDA62.3_00390
Entero_BDA62.3_00391	K12999
Entero_BDA62.3_00392
Entero_BDA62.3_00393
Entero_BDA62.3_00394
Entero_BDA62.3_00395
Entero_BDA62.3_00396
Entero_BDA62.3_00397
Entero_BDA62.3_00399
Entero_BDA62.3_00400
Entero_BDA62.3_00401
Entero_BDA62.3_00402	K04084
Entero_BDA62.3_00403	K03926
Entero_BDA62.3_00404	K07791
Entero_BDA62.3_00405	K01744
Entero_BDA62.3_00406	K07113
Entero_BDA62.3_00407	K16263
Entero_BDA62.3_00408	K04078
Entero_BDA62.3_00409	K04077
Entero_BDA62.3_00410
Entero_BDA62.3_00411
Entero_BDA62.3_00412	K02660
Entero_BDA62.3_00413	K19810
Entero_BDA62.3_00414	K02356
Entero_BDA62.3_00415
Entero_BDA62.3_00416	K16348
Entero_BDA62.3_00417
Entero_BDA62.3_00418	K11741
Entero_BDA62.3_00419	K03098
Entero_BDA62.3_00420	K00247
Entero_BDA62.3_00421	K00246
Entero_BDA62.3_00422	K00245
Entero_BDA62.3_00423	K00244
Entero_BDA62.3_00424	K04568
Entero_BDA62.3_00425	K22051
Entero_BDA62.3_00426	K01613
Entero_BDA62.3_00427	K06949
Entero_BDA62.3_00428	K13288
Entero_BDA62.3_00432	K18979
Entero_BDA62.3_00433	K23997
Entero_BDA62.3_00434	K06925
Entero_BDA62.3_00435	K01448
Entero_BDA62.3_00436	K03572
Entero_BDA62.3_00437	K00791
Entero_BDA62.3_00438	K03666
Entero_BDA62.3_00439	K03665
Entero_BDA62.3_00440	K04088
Entero_BDA62.3_00441	K04087
Entero_BDA62.3_00442	K09937
Entero_BDA62.3_00443	K01939
Entero_BDA62.3_00444	K13771
Entero_BDA62.3_00445	K12573
Entero_BDA62.3_00446	K03218
Entero_BDA62.3_00447	K09980
Entero_BDA62.3_00448
Entero_BDA62.3_00449
Entero_BDA62.3_00450	K08989
Entero_BDA62.3_00451
Entero_BDA62.3_00452
Entero_BDA62.3_00453	K08176
Entero_BDA62.3_00454	K09456
Entero_BDA62.3_00455	K03406
Entero_BDA62.3_00456
Entero_BDA62.3_00457
Entero_BDA62.3_00458	K06889
Entero_BDA62.3_00459
Entero_BDA62.3_00460
Entero_BDA62.3_00461	K02990
Entero_BDA62.3_00462	K02686
Entero_BDA62.3_00463	K02963
Entero_BDA62.3_00464	K02939
Entero_BDA62.3_00465
Entero_BDA62.3_00466	K07269
Entero_BDA62.3_00467	K03773
Entero_BDA62.3_00468	K11737
Entero_BDA62.3_00469	K07322
Entero_BDA62.3_00470
Entero_BDA62.3_00471
Entero_BDA62.3_00472
Entero_BDA62.3_00473	K19267
Entero_BDA62.3_00474
Entero_BDA62.3_00475	K01119
Entero_BDA62.3_00476	K01082
Entero_BDA62.3_00477	K07109
Entero_BDA62.3_00478
Entero_BDA62.3_00479
Entero_BDA62.3_00480	K07304
Entero_BDA62.3_00481	K07278
Entero_BDA62.3_00482	K09800
Entero_BDA62.3_00483
Entero_BDA62.3_00484
Entero_BDA62.3_00485	K01507
Entero_BDA62.3_00486	K23508
Entero_BDA62.3_00487	K10820
Entero_BDA62.3_00488	K23509
Entero_BDA62.3_00489	K23509
Entero_BDA62.3_00490	K02660
Entero_BDA62.3_00491
Entero_BDA62.3_00492	K03841
Entero_BDA62.3_00493	K02558
Entero_BDA62.3_00494
Entero_BDA62.3_00495
Entero_BDA62.3_00496	K09889
Entero_BDA62.3_00497	K03592
Entero_BDA62.3_00498
Entero_BDA62.3_00499	K23167
Entero_BDA62.3_00500
Entero_BDA62.3_00501
Entero_BDA62.3_00502
Entero_BDA62.3_00503
Entero_BDA62.3_00504
Entero_BDA62.3_00505
Entero_BDA62.3_00506
Entero_BDA62.3_00507
Entero_BDA62.3_00508
Entero_BDA62.3_00509	K07404
Entero_BDA62.3_00510	K03491
Entero_BDA62.3_00511
Entero_BDA62.3_00512
Entero_BDA62.3_00513
Entero_BDA62.3_00514	K06218
Entero_BDA62.3_00515	K04068
Entero_BDA62.3_00516	K21636
Entero_BDA62.3_00517	K01226
Entero_BDA62.3_00518	K02819
Entero_BDA62.3_00519	K03485
Entero_BDA62.3_00520	K01531
Entero_BDA62.3_00521	K12373
Entero_BDA62.3_00522	K09022
Entero_BDA62.3_00523	K00610
Entero_BDA62.3_00524	K00609
Entero_BDA62.3_00525
Entero_BDA62.3_00526	K03402
Entero_BDA62.3_00527
Entero_BDA62.3_00528	K00611
Entero_BDA62.3_00529	K00926
Entero_BDA62.3_00530	K01478
Entero_BDA62.3_00531	K19334
Entero_BDA62.3_00532	K00611
Entero_BDA62.3_00533	K09893
Entero_BDA62.3_00534
Entero_BDA62.3_00535	K03828
Entero_BDA62.3_00536
Entero_BDA62.3_00537	K01873
Entero_BDA62.3_00538	K02339
Entero_BDA62.3_00539	K01255
Entero_BDA62.3_00540	K07091
Entero_BDA62.3_00541	K11720
Entero_BDA62.3_00542
Entero_BDA62.3_00543
Entero_BDA62.3_00544	K12957
Entero_BDA62.3_00545	K01185
Entero_BDA62.3_00546
Entero_BDA62.3_00547
Entero_BDA62.3_00548	K01185
Entero_BDA62.3_00549
Entero_BDA62.3_00550
Entero_BDA62.3_00551
Entero_BDA62.3_00552
Entero_BDA62.3_00553
Entero_BDA62.3_00555
Entero_BDA62.3_00556
Entero_BDA62.3_00557
Entero_BDA62.3_00558
Entero_BDA62.3_00559
Entero_BDA62.3_00560
Entero_BDA62.3_00561
Entero_BDA62.3_00562
Entero_BDA62.3_00563
Entero_BDA62.3_00564
Entero_BDA62.3_00565
Entero_BDA62.3_00566
Entero_BDA62.3_00567
Entero_BDA62.3_00568
Entero_BDA62.3_00569
Entero_BDA62.3_00570
Entero_BDA62.3_00571
Entero_BDA62.3_00572
Entero_BDA62.3_00573
Entero_BDA62.3_00574	K16091
Entero_BDA62.3_00575
Entero_BDA62.3_00576
Entero_BDA62.3_00577	K07326
Entero_BDA62.3_00578	K15125
Entero_BDA62.3_00579
Entero_BDA62.3_00580	K18234
Entero_BDA62.3_00581	K08166
Entero_BDA62.3_00582
Entero_BDA62.3_00583
Entero_BDA62.3_00584
Entero_BDA62.3_00585
Entero_BDA62.3_00586	K01066
Entero_BDA62.3_00587
Entero_BDA62.3_00588
Entero_BDA62.3_00589
Entero_BDA62.3_00590
Entero_BDA62.3_00591
Entero_BDA62.3_00592
Entero_BDA62.3_00593	K05813
Entero_BDA62.3_00594	K10112
Entero_BDA62.3_00595	K03651
Entero_BDA62.3_00596	K05815
Entero_BDA62.3_00597	K10118
Entero_BDA62.3_00598
Entero_BDA62.3_00599	K08071
Entero_BDA62.3_00600
Entero_BDA62.3_00601
Entero_BDA62.3_00602	K02014
Entero_BDA62.3_00603	K11192
Entero_BDA62.3_00604	K07106
Entero_BDA62.3_00605
Entero_BDA62.3_00606
Entero_BDA62.3_00607
Entero_BDA62.3_00608
Entero_BDA62.3_00609
Entero_BDA62.3_00610
Entero_BDA62.3_00611
Entero_BDA62.3_00612	K01358
Entero_BDA62.3_00613
Entero_BDA62.3_00614	K11210
Entero_BDA62.3_00615
Entero_BDA62.3_00616
Entero_BDA62.3_00617
Entero_BDA62.3_00618
Entero_BDA62.3_00619
Entero_BDA62.3_00620
Entero_BDA62.3_00621
Entero_BDA62.3_00622
Entero_BDA62.3_00623
Entero_BDA62.3_00624
Entero_BDA62.3_00625
Entero_BDA62.3_00626
Entero_BDA62.3_00627
Entero_BDA62.3_00628	K14665
Entero_BDA62.3_00629
Entero_BDA62.3_00630
Entero_BDA62.3_00631
Entero_BDA62.3_00632	K00135
Entero_BDA62.3_00633
Entero_BDA62.3_00634
Entero_BDA62.3_00635	K23676
Entero_BDA62.3_00636	K05874
Entero_BDA62.3_00637
Entero_BDA62.3_00638	K01002
Entero_BDA62.3_00639
Entero_BDA62.3_00640	K02315
Entero_BDA62.3_00641	K02317
Entero_BDA62.3_00642	K04063
Entero_BDA62.3_00643	K23775
Entero_BDA62.3_00644
Entero_BDA62.3_00645
Entero_BDA62.3_00646
Entero_BDA62.3_00647	K22650
Entero_BDA62.3_00648
Entero_BDA62.3_00649	K02761
Entero_BDA62.3_00650	K13255
Entero_BDA62.3_00651
Entero_BDA62.3_00652
Entero_BDA62.3_00656	K00564
Entero_BDA62.3_00657	K02344
Entero_BDA62.3_00658	K03789
Entero_BDA62.3_00659	K08723
Entero_BDA62.3_00660	K02837
Entero_BDA62.3_00661	K04065
Entero_BDA62.3_00662
Entero_BDA62.3_00663
Entero_BDA62.3_00664	K03424
Entero_BDA62.3_00665
Entero_BDA62.3_00666
Entero_BDA62.3_00667	K01619
Entero_BDA62.3_00668	K00758
Entero_BDA62.3_00669	K01839
Entero_BDA62.3_00670	K03784
Entero_BDA62.3_00671
Entero_BDA62.3_00672	K03800
Entero_BDA62.3_00673	K07186
Entero_BDA62.3_00674	K01079
Entero_BDA62.3_00675	K04485
Entero_BDA62.3_00676	K06211
Entero_BDA62.3_00677
Entero_BDA62.3_00678	K06020
Entero_BDA62.3_00679	K08309
Entero_BDA62.3_00680	K03720
Entero_BDA62.3_00681	K01529
Entero_BDA62.3_00682	K15634
Entero_BDA62.3_00683	K05804
Entero_BDA62.3_00684	K05805
Entero_BDA62.3_00685	K07663
Entero_BDA62.3_00686	K07641
Entero_BDA62.3_00687	K06143
Entero_BDA62.3_00688	K07773
Entero_BDA62.3_00689	K02533
Entero_BDA62.3_00690
Entero_BDA62.3_00691	K12524
Entero_BDA62.3_00692	K00872
Entero_BDA62.3_00693	K01733
Entero_BDA62.3_00694	K09861
Entero_BDA62.3_00695	K03310
Entero_BDA62.3_00696	K00616
Entero_BDA62.3_00697	K03831
Entero_BDA62.3_00698
Entero_BDA62.3_00699	K07034
Entero_BDA62.3_00700	K04043
Entero_BDA62.3_00701	K03686
Entero_BDA62.3_00702	K03313
Entero_BDA62.3_00703	K03717
Entero_BDA62.3_00704	K02968
Entero_BDA62.3_00705	K11753
Entero_BDA62.3_00706	K01870
Entero_BDA62.3_00707	K03101
Entero_BDA62.3_00708	K03774
Entero_BDA62.3_00709	K03527
Entero_BDA62.3_00710	K12700
Entero_BDA62.3_00711	K16135
Entero_BDA62.3_00712
Entero_BDA62.3_00713	K00215
Entero_BDA62.3_00714
Entero_BDA62.3_00715	K01956
Entero_BDA62.3_00716	K01955
Entero_BDA62.3_00717
Entero_BDA62.3_00718	K11746
Entero_BDA62.3_00719	K11745
Entero_BDA62.3_00720	K00287
Entero_BDA62.3_00721	K01525
Entero_BDA62.3_00722	K06195
Entero_BDA62.3_00723	K02528
Entero_BDA62.3_00724	K00097
Entero_BDA62.3_00725	K03771
Entero_BDA62.3_00726	K04744
Entero_BDA62.3_00727	K05801
Entero_BDA62.3_00728	K06177
Entero_BDA62.3_00729	K03580
Entero_BDA62.3_00730	K02336
Entero_BDA62.3_00731	K03077
Entero_BDA62.3_00732	K01804
Entero_BDA62.3_00733	K00853
Entero_BDA62.3_00734	K02099
Entero_BDA62.3_00735
Entero_BDA62.3_00736	K02062
Entero_BDA62.3_00737	K02063
Entero_BDA62.3_00738	K02064
Entero_BDA62.3_00739	K11925
Entero_BDA62.3_00740
Entero_BDA62.3_00741	K03291
Entero_BDA62.3_00742	K01704
Entero_BDA62.3_00743	K01703
Entero_BDA62.3_00744	K00052
Entero_BDA62.3_00745	K01649
Entero_BDA62.3_00746	K05798
Entero_BDA62.3_00747	K01652
Entero_BDA62.3_00748	K01653
Entero_BDA62.3_00749	K03435
Entero_BDA62.3_00750
Entero_BDA62.3_00751	K03925
Entero_BDA62.3_00752	K03438
Entero_BDA62.3_00753	K03586
Entero_BDA62.3_00754	K03587
Entero_BDA62.3_00755	K01928
Entero_BDA62.3_00756	K01929
Entero_BDA62.3_00757	K01000
Entero_BDA62.3_00758	K01925
Entero_BDA62.3_00759	K03588
Entero_BDA62.3_00760	K02563
Entero_BDA62.3_00761	K01924
Entero_BDA62.3_00762	K01921
Entero_BDA62.3_00763	K03589
Entero_BDA62.3_00764	K03590
Entero_BDA62.3_00765	K03531
Entero_BDA62.3_00766	K02535
Entero_BDA62.3_00767	K13301
Entero_BDA62.3_00768	K03070
Entero_BDA62.3_00769	K03574
Entero_BDA62.3_00770	K09862
Entero_BDA62.3_00771	K18778
Entero_BDA62.3_00772	K00859
Entero_BDA62.3_00773	K00364
Entero_BDA62.3_00774	K02505
Entero_BDA62.3_00775	K02504
Entero_BDA62.3_00776	K02682
Entero_BDA62.3_00777	K00767
Entero_BDA62.3_00778	K03806
Entero_BDA62.3_00779	K03807
Entero_BDA62.3_00780
Entero_BDA62.3_00781	K03292
Entero_BDA62.3_00782	K11734
Entero_BDA62.3_00783
Entero_BDA62.3_00784	K05799
Entero_BDA62.3_00785	K00163
Entero_BDA62.3_00786	K00627
Entero_BDA62.3_00787	K00382
Entero_BDA62.3_00788
Entero_BDA62.3_00789
Entero_BDA62.3_00790	K01682
Entero_BDA62.3_00791	K09910
Entero_BDA62.3_00792	K01611
Entero_BDA62.3_00793	K00797
Entero_BDA62.3_00794
Entero_BDA62.3_00795	K14588
Entero_BDA62.3_00796	K00117
Entero_BDA62.3_00797	K00760
Entero_BDA62.3_00798	K01673
Entero_BDA62.3_00799	K01990
Entero_BDA62.3_00800	K01992
Entero_BDA62.3_00801
Entero_BDA62.3_00802	K01579
Entero_BDA62.3_00803	K01918
Entero_BDA62.3_00804	K00606
Entero_BDA62.3_00805	K00950
Entero_BDA62.3_00806	K00970
Entero_BDA62.3_00807	K01894
Entero_BDA62.3_00808	K06204
Entero_BDA62.3_00809	K06206
Entero_BDA62.3_00810	K01975
Entero_BDA62.3_00811	K03579
Entero_BDA62.3_00812	K05365
Entero_BDA62.3_00813	K02014
Entero_BDA62.3_00814	K10829
Entero_BDA62.3_00815	K23227
Entero_BDA62.3_00816	K23228
Entero_BDA62.3_00817	K01845
Entero_BDA62.3_00818	K03281
Entero_BDA62.3_00819	K15724
Entero_BDA62.3_00820
Entero_BDA62.3_00821	K06858
Entero_BDA62.3_00822	K01243
Entero_BDA62.3_00823	K01129
Entero_BDA62.3_00824	K04771
Entero_BDA62.3_00825	K02647
Entero_BDA62.3_00826
Entero_BDA62.3_00827	K00674
Entero_BDA62.3_00828	K00990
Entero_BDA62.3_00829	K01265
Entero_BDA62.3_00830	K02967
Entero_BDA62.3_00831	K02357
Entero_BDA62.3_00832	K09903
Entero_BDA62.3_00833	K02838
Entero_BDA62.3_00834	K00099
Entero_BDA62.3_00835	K00806
Entero_BDA62.3_00836	K00981
Entero_BDA62.3_00837	K11749
Entero_BDA62.3_00838	K07277
Entero_BDA62.3_00839	K06142
Entero_BDA62.3_00840	K02536
Entero_BDA62.3_00841	K02372
Entero_BDA62.3_00842	K00677
Entero_BDA62.3_00843	K00748
Entero_BDA62.3_00844	K03470
Entero_BDA62.3_00845	K02337
Entero_BDA62.3_00846	K01962
Entero_BDA62.3_00847	K01582
Entero_BDA62.3_00848	K08234
Entero_BDA62.3_00849	K04075
Entero_BDA62.3_00850	K19000
Entero_BDA62.3_00851
Entero_BDA62.3_00852
Entero_BDA62.3_00853	K15034
Entero_BDA62.3_00854	K06079
Entero_BDA62.3_00855	K01881
Entero_BDA62.3_00856	K22900
Entero_BDA62.3_00857	K06080
Entero_BDA62.3_00858	K02073
Entero_BDA62.3_00859	K02072
Entero_BDA62.3_00860	K02071
Entero_BDA62.3_00861	K03273
Entero_BDA62.3_00867	K09458
Entero_BDA62.3_00868	K03446
Entero_BDA62.3_00869	K03543
Entero_BDA62.3_00870
Entero_BDA62.3_00871	K06222
Entero_BDA62.3_00872
Entero_BDA62.3_00873
Entero_BDA62.3_00874	K08307
Entero_BDA62.3_00875	K01069
Entero_BDA62.3_00876
Entero_BDA62.3_00877	K03469
Entero_BDA62.3_00878	K02342
Entero_BDA62.3_00880	K03457
Entero_BDA62.3_00881
Entero_BDA62.3_00882
Entero_BDA62.3_00883
Entero_BDA62.3_00884	K01146
Entero_BDA62.3_00885	K01752
Entero_BDA62.3_00886	K03837
Entero_BDA62.3_00887	K06966
Entero_BDA62.3_00888	K06879
Entero_BDA62.3_00889	K15723
Entero_BDA62.3_00890
Entero_BDA62.3_00891	K06175
Entero_BDA62.3_00892
Entero_BDA62.3_00893
Entero_BDA62.3_00894	K03535
Entero_BDA62.3_00895	K13918
Entero_BDA62.3_00896	K01706
Entero_BDA62.3_00897	K00865
Entero_BDA62.3_00898	K07678
Entero_BDA62.3_00899	K03215
Entero_BDA62.3_00900	K00951
Entero_BDA62.3_00901	K04765
Entero_BDA62.3_00902	K01937
Entero_BDA62.3_00903	K01689
Entero_BDA62.3_00904	K13356
Entero_BDA62.3_00905	K06872
Entero_BDA62.3_00906	K10026
Entero_BDA62.3_00907
Entero_BDA62.3_00908	K01737
Entero_BDA62.3_00909	K00380
Entero_BDA62.3_00910	K00381
Entero_BDA62.3_00911	K00390
Entero_BDA62.3_00912
Entero_BDA62.3_00913	K02433
Entero_BDA62.3_00914
Entero_BDA62.3_00915
Entero_BDA62.3_00916	K00681
Entero_BDA62.3_00917
Entero_BDA62.3_00918	K00839
Entero_BDA62.3_00919	K02083
Entero_BDA62.3_00920
Entero_BDA62.3_00921	K02031
Entero_BDA62.3_00922
Entero_BDA62.3_00923
Entero_BDA62.3_00924	K02033
Entero_BDA62.3_00925	K02034
Entero_BDA62.3_00926	K00681
Entero_BDA62.3_00927	K13566
Entero_BDA62.3_00928	K06445
Entero_BDA62.3_00929	K03271
Entero_BDA62.3_00930
Entero_BDA62.3_00931
Entero_BDA62.3_00932	K02346
Entero_BDA62.3_00933	K01270
Entero_BDA62.3_00934	K00769
Entero_BDA62.3_00935	K11750
Entero_BDA62.3_00936
Entero_BDA62.3_00937	K11929
Entero_BDA62.3_00938	K00931
Entero_BDA62.3_00939	K00147
Entero_BDA62.3_00941
Entero_BDA62.3_00942
Entero_BDA62.3_00943	K12151
Entero_BDA62.3_00944	K16137
Entero_BDA62.3_00945
Entero_BDA62.3_00946
Entero_BDA62.3_00947	K06199
Entero_BDA62.3_00948
Entero_BDA62.3_00949
Entero_BDA62.3_00950
Entero_BDA62.3_00951
Entero_BDA62.3_00952	K16087
Entero_BDA62.3_00953
Entero_BDA62.3_00954	K25132
Entero_BDA62.3_00955	K25133
Entero_BDA62.3_00956	K10834
Entero_BDA62.3_00957
Entero_BDA62.3_00958	K18819
Entero_BDA62.3_00959	K05888
Entero_BDA62.3_00960
Entero_BDA62.3_00961
Entero_BDA62.3_00962
Entero_BDA62.3_00963	K03736
Entero_BDA62.3_00964	K03735
Entero_BDA62.3_00965	K16238
Entero_BDA62.3_00966
Entero_BDA62.3_00967	K01698
Entero_BDA62.3_00968	K18988
Entero_BDA62.3_00969
Entero_BDA62.3_00970
Entero_BDA62.3_00971	K17938
Entero_BDA62.3_00972
Entero_BDA62.3_00973
Entero_BDA62.3_00974
Entero_BDA62.3_00975	K01921
Entero_BDA62.3_00976
Entero_BDA62.3_00977	K08161
Entero_BDA62.3_00978
Entero_BDA62.3_00979	K01077
Entero_BDA62.3_00980
Entero_BDA62.3_00981	K22747
Entero_BDA62.3_00982	K00286
Entero_BDA62.3_00983	K09768
Entero_BDA62.3_00984	K00891
Entero_BDA62.3_00985
Entero_BDA62.3_00986	K14591
Entero_BDA62.3_00987	K09913
Entero_BDA62.3_00988	K03554
Entero_BDA62.3_00989	K00847
Entero_BDA62.3_00990	K03546
Entero_BDA62.3_00991	K03547
Entero_BDA62.3_00992	K07657
Entero_BDA62.3_00993	K07636
Entero_BDA62.3_00994	K03311
Entero_BDA62.3_00995	K11736
Entero_BDA62.3_00996	K15919
Entero_BDA62.3_00997	K01187
Entero_BDA62.3_00998
Entero_BDA62.3_00999
Entero_BDA62.3_01000	K03386
Entero_BDA62.3_01001	K08682
Entero_BDA62.3_01002	K07568
Entero_BDA62.3_01003	K00773
Entero_BDA62.3_01004	K03210
Entero_BDA62.3_01005	K03072
Entero_BDA62.3_01006	K03074
Entero_BDA62.3_01007
Entero_BDA62.3_01008
Entero_BDA62.3_01009	K07679
Entero_BDA62.3_01010
Entero_BDA62.3_01011
Entero_BDA62.3_01012
Entero_BDA62.3_01013	K16918
Entero_BDA62.3_01014	K16920
Entero_BDA62.3_01015
Entero_BDA62.3_01016
Entero_BDA62.3_01017	K05517
Entero_BDA62.3_01018
Entero_BDA62.3_01019	K07738
Entero_BDA62.3_01020	K11752
Entero_BDA62.3_01021	K00794
Entero_BDA62.3_01022	K03625
Entero_BDA62.3_01023	K00946
Entero_BDA62.3_01024	K01095
Entero_BDA62.3_01025	K23107
Entero_BDA62.3_01026	K01662
Entero_BDA62.3_01027	K00795
Entero_BDA62.3_01028	K03602
Entero_BDA62.3_01029	K03151
Entero_BDA62.3_01030	K03152
Entero_BDA62.3_01031	K00077
Entero_BDA62.3_01032	K09767
Entero_BDA62.3_01033
Entero_BDA62.3_01034	K02257
Entero_BDA62.3_01035	K02300
Entero_BDA62.3_01036	K02299
Entero_BDA62.3_01037	K02298
Entero_BDA62.3_01038	K02297
Entero_BDA62.3_01039	K08218
Entero_BDA62.3_01040	K07286
Entero_BDA62.3_01041
Entero_BDA62.3_01042	K05527
Entero_BDA62.3_01043	K03545
Entero_BDA62.3_01044	K01358
Entero_BDA62.3_01045	K03544
Entero_BDA62.3_01046	K01338
Entero_BDA62.3_01047	K03530
Entero_BDA62.3_01048	K03770
Entero_BDA62.3_01049	K02237
Entero_BDA62.3_01050	K12500
Entero_BDA62.3_01051	K06920
Entero_BDA62.3_01052
Entero_BDA62.3_01053	K11938
Entero_BDA62.3_01054	K01738
Entero_BDA62.3_01055	K05800
Entero_BDA62.3_01056	K18889
Entero_BDA62.3_01057	K18890
Entero_BDA62.3_01058	K04752
Entero_BDA62.3_01059	K03320
Entero_BDA62.3_01060	K10805
Entero_BDA62.3_01061	K09914
Entero_BDA62.3_01062	K07443
Entero_BDA62.3_01063
Entero_BDA62.3_01064
Entero_BDA62.3_01065
Entero_BDA62.3_01066	K07149
Entero_BDA62.3_01067
Entero_BDA62.3_01068
Entero_BDA62.3_01069
Entero_BDA62.3_01070
Entero_BDA62.3_01071	K01190
Entero_BDA62.3_01072
Entero_BDA62.3_01073
Entero_BDA62.3_01074
Entero_BDA62.3_01075
Entero_BDA62.3_01076	K08323
Entero_BDA62.3_01077
Entero_BDA62.3_01078	K02072
Entero_BDA62.3_01079	K02071
Entero_BDA62.3_01080	K02073
Entero_BDA62.3_01081
Entero_BDA62.3_01082	K02909
Entero_BDA62.3_01083	K02919
Entero_BDA62.3_01084
Entero_BDA62.3_01085	K00375
Entero_BDA62.3_01086
Entero_BDA62.3_01087	K00661
Entero_BDA62.3_01088	K05839
Entero_BDA62.3_01089	K19162
Entero_BDA62.3_01090	K18138
Entero_BDA62.3_01091	K03585
Entero_BDA62.3_01092	K03577
Entero_BDA62.3_01093	K05802
Entero_BDA62.3_01094
Entero_BDA62.3_01095	K04067
Entero_BDA62.3_01096	K09790
Entero_BDA62.3_01097	K00759
Entero_BDA62.3_01098	K02343
Entero_BDA62.3_01099	K09747
Entero_BDA62.3_01100	K06187
Entero_BDA62.3_01101	K04079
Entero_BDA62.3_01102	K00939
Entero_BDA62.3_01103	K01772
Entero_BDA62.3_01104	K00892
Entero_BDA62.3_01105	K03455
Entero_BDA62.3_01106	K08223
Entero_BDA62.3_01107	K11751
Entero_BDA62.3_01108	K03976
Entero_BDA62.3_01109	K09973
Entero_BDA62.3_01110	K17686
Entero_BDA62.3_01111
Entero_BDA62.3_01112	K19591
Entero_BDA62.3_01113
Entero_BDA62.3_01114
Entero_BDA62.3_01115	K07340
Entero_BDA62.3_01116
Entero_BDA62.3_01117	K05838
Entero_BDA62.3_01118
Entero_BDA62.3_01119	K10804
Entero_BDA62.3_01120	K02003
Entero_BDA62.3_01121	K02004
Entero_BDA62.3_01122
Entero_BDA62.3_01123	K02073
Entero_BDA62.3_01124	K02071
Entero_BDA62.3_01125	K02072
Entero_BDA62.3_01126	K06917
Entero_BDA62.3_01127	K01589
Entero_BDA62.3_01128	K01588
Entero_BDA62.3_01129	K03269
Entero_BDA62.3_01130	K03768
Entero_BDA62.3_01131	K01883
Entero_BDA62.3_01132	K07038
Entero_BDA62.3_01133	K16136
Entero_BDA62.3_01134
Entero_BDA62.3_01135	K14761
Entero_BDA62.3_01136	K01491
Entero_BDA62.3_01137	K07352
Entero_BDA62.3_01138
Entero_BDA62.3_01139	K07353
Entero_BDA62.3_01140	K07354
Entero_BDA62.3_01141	K07356
Entero_BDA62.3_01142	K07355
Entero_BDA62.3_01143	K07688
Entero_BDA62.3_01144
Entero_BDA62.3_01145
Entero_BDA62.3_01147
Entero_BDA62.3_01148
Entero_BDA62.3_01149
Entero_BDA62.3_01150	K13993
Entero_BDA62.3_01151
Entero_BDA62.3_01152	K01847
Entero_BDA62.3_01153	K07588
Entero_BDA62.3_01154	K11264
Entero_BDA62.3_01155	K22214
Entero_BDA62.3_01156
Entero_BDA62.3_01157
Entero_BDA62.3_01158
Entero_BDA62.3_01159
Entero_BDA62.3_01160	K03488
Entero_BDA62.3_01161	K01223
Entero_BDA62.3_01162
Entero_BDA62.3_01163	K02757
Entero_BDA62.3_01164
Entero_BDA62.3_01165
Entero_BDA62.3_01166
Entero_BDA62.3_01167
Entero_BDA62.3_01168
Entero_BDA62.3_01169
Entero_BDA62.3_01170
Entero_BDA62.3_01171
Entero_BDA62.3_01172
Entero_BDA62.3_01173
Entero_BDA62.3_01174	K03406
Entero_BDA62.3_01175
Entero_BDA62.3_01176
Entero_BDA62.3_01177
Entero_BDA62.3_01178
Entero_BDA62.3_01179	K01259
Entero_BDA62.3_01180
Entero_BDA62.3_01181
Entero_BDA62.3_01182	K02034
Entero_BDA62.3_01183	K02031
Entero_BDA62.3_01184	K02032
Entero_BDA62.3_01185	K02035
Entero_BDA62.3_01186
Entero_BDA62.3_01187
Entero_BDA62.3_01188
Entero_BDA62.3_01189	K02013
Entero_BDA62.3_01190	K25027
Entero_BDA62.3_01191
Entero_BDA62.3_01192
Entero_BDA62.3_01193
Entero_BDA62.3_01194
Entero_BDA62.3_01195
Entero_BDA62.3_01196
Entero_BDA62.3_01197
Entero_BDA62.3_01198
Entero_BDA62.3_01199
Entero_BDA62.3_01200
Entero_BDA62.3_01201
Entero_BDA62.3_01202
Entero_BDA62.3_01203	K13653
Entero_BDA62.3_01204
Entero_BDA62.3_01205	K24082
Entero_BDA62.3_01206
Entero_BDA62.3_01207
Entero_BDA62.3_01208
Entero_BDA62.3_01209	K00827
Entero_BDA62.3_01210	K22479
Entero_BDA62.3_01211
Entero_BDA62.3_01212	K19611
Entero_BDA62.3_01213	K07214
Entero_BDA62.3_01214
Entero_BDA62.3_01215	K02364
Entero_BDA62.3_01216
Entero_BDA62.3_01217	K23188
Entero_BDA62.3_01218	K23187
Entero_BDA62.3_01219	K23186
Entero_BDA62.3_01220	K08225
Entero_BDA62.3_01221	K23185
Entero_BDA62.3_01222	K02361
Entero_BDA62.3_01223	K02363
Entero_BDA62.3_01224	K01252
Entero_BDA62.3_01225	K00216
Entero_BDA62.3_01226	K24147
Entero_BDA62.3_01227	K06200
Entero_BDA62.3_01228
Entero_BDA62.3_01229	K19336
Entero_BDA62.3_01230
Entero_BDA62.3_01231
Entero_BDA62.3_01232
Entero_BDA62.3_01233	K02168
Entero_BDA62.3_01234	K02167
Entero_BDA62.3_01235	K00130
Entero_BDA62.3_01236	K00108
Entero_BDA62.3_01237	K08317
Entero_BDA62.3_01238
Entero_BDA62.3_01239
Entero_BDA62.3_01240
Entero_BDA62.3_01241
Entero_BDA62.3_01242	K00899
Entero_BDA62.3_01243	K08963
Entero_BDA62.3_01244
Entero_BDA62.3_01245
Entero_BDA62.3_01246
Entero_BDA62.3_01247	K02015
Entero_BDA62.3_01248	K02013
Entero_BDA62.3_01249
Entero_BDA62.3_01250
Entero_BDA62.3_01251
Entero_BDA62.3_01252
Entero_BDA62.3_01253	K25109
Entero_BDA62.3_01254	K25110
Entero_BDA62.3_01255	K02015
Entero_BDA62.3_01256	K25130
Entero_BDA62.3_01257
Entero_BDA62.3_01258
Entero_BDA62.3_01259	K01649
Entero_BDA62.3_01260
Entero_BDA62.3_01261
Entero_BDA62.3_01262
Entero_BDA62.3_01263
Entero_BDA62.3_01264
Entero_BDA62.3_01265
Entero_BDA62.3_01266
Entero_BDA62.3_01267	K03406
Entero_BDA62.3_01268	K09702
Entero_BDA62.3_01269
Entero_BDA62.3_01270	K08967
Entero_BDA62.3_01271	K09880
Entero_BDA62.3_01272	K08964
Entero_BDA62.3_01273	K14287
Entero_BDA62.3_01274	K03805
Entero_BDA62.3_01275	K24119
Entero_BDA62.3_01276	K03387
Entero_BDA62.3_01277	K11932
Entero_BDA62.3_01278	K06140
Entero_BDA62.3_01279	K01169
Entero_BDA62.3_01280	K03326
Entero_BDA62.3_01281
Entero_BDA62.3_01282
Entero_BDA62.3_01283
Entero_BDA62.3_01284	K07798
Entero_BDA62.3_01285	K07787
Entero_BDA62.3_01286	K12973
Entero_BDA62.3_01287	K03704
Entero_BDA62.3_01288	K06199
Entero_BDA62.3_01289	K11206
Entero_BDA62.3_01290	K03425
Entero_BDA62.3_01291	K03644
Entero_BDA62.3_01292
Entero_BDA62.3_01293	K03801
Entero_BDA62.3_01294	K09158
Entero_BDA62.3_01295	K07258
Entero_BDA62.3_01296	K03642
Entero_BDA62.3_01297	K05837
Entero_BDA62.3_01298	K05515
Entero_BDA62.3_01299	K00783
Entero_BDA62.3_01300	K09710
Entero_BDA62.3_01301	K02226
Entero_BDA62.3_01302	K04720
Entero_BDA62.3_01303	K00969
Entero_BDA62.3_01304	K02340
Entero_BDA62.3_01305	K03643
Entero_BDA62.3_01306	K01869
Entero_BDA62.3_01307
Entero_BDA62.3_01308	K10004
Entero_BDA62.3_01309	K10002
Entero_BDA62.3_01310	K10003
Entero_BDA62.3_01311	K10001
Entero_BDA62.3_01312	K03820
Entero_BDA62.3_01313	K06189
Entero_BDA62.3_01314	K07042
Entero_BDA62.3_01315	K06217
Entero_BDA62.3_01316	K06168
Entero_BDA62.3_01317	K03184
Entero_BDA62.3_01325	K01953
Entero_BDA62.3_01326	K02566
Entero_BDA62.3_01327	K02565
Entero_BDA62.3_01328	K01443
Entero_BDA62.3_01329	K02564
Entero_BDA62.3_01330	K02804
Entero_BDA62.3_01331
Entero_BDA62.3_01332	K01886
Entero_BDA62.3_01333
Entero_BDA62.3_01334
Entero_BDA62.3_01335	K03711
Entero_BDA62.3_01336	K03839
Entero_BDA62.3_01337
Entero_BDA62.3_01338	K01175
Entero_BDA62.3_01339	K03645
Entero_BDA62.3_01340	K01835
Entero_BDA62.3_01341	K08978
Entero_BDA62.3_01342	K07667
Entero_BDA62.3_01343	K07646
Entero_BDA62.3_01344	K01548
Entero_BDA62.3_01345	K01547
Entero_BDA62.3_01346	K01546
Entero_BDA62.3_01347
Entero_BDA62.3_01348
Entero_BDA62.3_01349	K01669
Entero_BDA62.3_01350
Entero_BDA62.3_01351	K23123
Entero_BDA62.3_01352	K23124
Entero_BDA62.3_01353	K07160
Entero_BDA62.3_01354	K05522
Entero_BDA62.3_01355	K01647
Entero_BDA62.3_01356	K00241
Entero_BDA62.3_01357	K00242
Entero_BDA62.3_01358	K00239
Entero_BDA62.3_01359	K00240
Entero_BDA62.3_01360	K00164
Entero_BDA62.3_01361	K00658
Entero_BDA62.3_01362	K01903
Entero_BDA62.3_01363	K01902
Entero_BDA62.3_01364
Entero_BDA62.3_01365
Entero_BDA62.3_01366	K00425
Entero_BDA62.3_01367	K00426
Entero_BDA62.3_01368	K00424
Entero_BDA62.3_01369
Entero_BDA62.3_01370	K07107
Entero_BDA62.3_01371	K03562
Entero_BDA62.3_01372	K03560
Entero_BDA62.3_01373	K03646
Entero_BDA62.3_01374	K03641
Entero_BDA62.3_01375	K03640
Entero_BDA62.3_01376
Entero_BDA62.3_01382	K03517
Entero_BDA62.3_01383	K03811
Entero_BDA62.3_01384	K16264
Entero_BDA62.3_01385
Entero_BDA62.3_01386	K01626
Entero_BDA62.3_01387	K01834
Entero_BDA62.3_01388	K01785
Entero_BDA62.3_01389	K00849
Entero_BDA62.3_01390	K00965
Entero_BDA62.3_01391	K01784
Entero_BDA62.3_01392
Entero_BDA62.3_01393
Entero_BDA62.3_01394	K05776
Entero_BDA62.3_01395	K02019
Entero_BDA62.3_01396
Entero_BDA62.3_01397	K02020
Entero_BDA62.3_01398	K02018
Entero_BDA62.3_01399	K02017
Entero_BDA62.3_01400
Entero_BDA62.3_01401	K07404
Entero_BDA62.3_01402	K01051
Entero_BDA62.3_01403
Entero_BDA62.3_01404	K00833
Entero_BDA62.3_01405	K01012
Entero_BDA62.3_01406	K00652
Entero_BDA62.3_01407	K02169
Entero_BDA62.3_01408	K01935
Entero_BDA62.3_01409	K11963
Entero_BDA62.3_01410	K03702
Entero_BDA62.3_01411
Entero_BDA62.3_01412	K07643
Entero_BDA62.3_01413	K07771
Entero_BDA62.3_01414	K03760
Entero_BDA62.3_01415
Entero_BDA62.3_01416	K03639
Entero_BDA62.3_01417	K03638
Entero_BDA62.3_01418	K03637
Entero_BDA62.3_01419	K03636
Entero_BDA62.3_01420	K03635
Entero_BDA62.3_01421	K06890
Entero_BDA62.3_01422
Entero_BDA62.3_01423	K07027
Entero_BDA62.3_01424	K06131
Entero_BDA62.3_01425
Entero_BDA62.3_01426
Entero_BDA62.3_01427	K25180
Entero_BDA62.3_01428	K25181
Entero_BDA62.3_01429	K25182
Entero_BDA62.3_01430	K25183
Entero_BDA62.3_01431	K23777
Entero_BDA62.3_01432	K11927
Entero_BDA62.3_01433
Entero_BDA62.3_01434	K01229
Entero_BDA62.3_01435	K01223
Entero_BDA62.3_01436	K02757
Entero_BDA62.3_01437
Entero_BDA62.3_01438	K03722
Entero_BDA62.3_01439
Entero_BDA62.3_01440
Entero_BDA62.3_01441
Entero_BDA62.3_01442
Entero_BDA62.3_01443	K06970
Entero_BDA62.3_01444	K22044
Entero_BDA62.3_01445	K10038
Entero_BDA62.3_01446	K10037
Entero_BDA62.3_01447	K10036
Entero_BDA62.3_01448	K04047
Entero_BDA62.3_01449	K11939
Entero_BDA62.3_01450	K11934
Entero_BDA62.3_01451
Entero_BDA62.3_01452
Entero_BDA62.3_01453	K11924
Entero_BDA62.3_01454
Entero_BDA62.3_01455	K03543
Entero_BDA62.3_01456
Entero_BDA62.3_01457
Entero_BDA62.3_01458
Entero_BDA62.3_01459	K01223
Entero_BDA62.3_01460
Entero_BDA62.3_01461	K03492
Entero_BDA62.3_01462	K19235
Entero_BDA62.3_01463
Entero_BDA62.3_01464	K05546
Entero_BDA62.3_01465	K12302
Entero_BDA62.3_01466
Entero_BDA62.3_01467
Entero_BDA62.3_01468	K07757
Entero_BDA62.3_01469
Entero_BDA62.3_01470	K04069
Entero_BDA62.3_01471	K21029
Entero_BDA62.3_01472	K03750
Entero_BDA62.3_01473
Entero_BDA62.3_01474	K13051
Entero_BDA62.3_01475	K13892
Entero_BDA62.3_01476	K13889
Entero_BDA62.3_01477	K13890
Entero_BDA62.3_01478	K13891
Entero_BDA62.3_01479	K14441
Entero_BDA62.3_01480
Entero_BDA62.3_01481
Entero_BDA62.3_01482
Entero_BDA62.3_01483	K07017
Entero_BDA62.3_01484
Entero_BDA62.3_01485
Entero_BDA62.3_01486
Entero_BDA62.3_01487
Entero_BDA62.3_01488
Entero_BDA62.3_01489	K00799
Entero_BDA62.3_01490	K19688
Entero_BDA62.3_01491	K21430
Entero_BDA62.3_01492
Entero_BDA62.3_01493	K02406
Entero_BDA62.3_01494
Entero_BDA62.3_01495
Entero_BDA62.3_01496
Entero_BDA62.3_01497	K00799
Entero_BDA62.3_01498	K07258
Entero_BDA62.3_01499	K11534
Entero_BDA62.3_01500	K19302
Entero_BDA62.3_01501	K08160
Entero_BDA62.3_01502
Entero_BDA62.3_01503	K23778
Entero_BDA62.3_01504
Entero_BDA62.3_01505
Entero_BDA62.3_01506
Entero_BDA62.3_01507
Entero_BDA62.3_01508	K07085
Entero_BDA62.3_01509
Entero_BDA62.3_01510	K03674
Entero_BDA62.3_01511	K10678
Entero_BDA62.3_01512	K05844
Entero_BDA62.3_01513
Entero_BDA62.3_01515	K11076
Entero_BDA62.3_01516	K11075
Entero_BDA62.3_01517	K11074
Entero_BDA62.3_01518
Entero_BDA62.3_01519	K03212
Entero_BDA62.3_01520	K09996
Entero_BDA62.3_01521	K09998
Entero_BDA62.3_01522	K09999
Entero_BDA62.3_01523	K09997
Entero_BDA62.3_01524	K10000
Entero_BDA62.3_01525
Entero_BDA62.3_01526
Entero_BDA62.3_01527	K11066
Entero_BDA62.3_01528
Entero_BDA62.3_01529
Entero_BDA62.3_01530
Entero_BDA62.3_01531	K01620
Entero_BDA62.3_01532	K00156
Entero_BDA62.3_01533
Entero_BDA62.3_01534	K11933
Entero_BDA62.3_01535	K05601
Entero_BDA62.3_01536
Entero_BDA62.3_01537	K06188
Entero_BDA62.3_01538	K07459
Entero_BDA62.3_01539
Entero_BDA62.3_01540	K13888
Entero_BDA62.3_01541	K05685
Entero_BDA62.3_01542	K03704
Entero_BDA62.3_01543	K06891
Entero_BDA62.3_01544	K03694
Entero_BDA62.3_01545
Entero_BDA62.3_01546	K03300
Entero_BDA62.3_01547
Entero_BDA62.3_01548
Entero_BDA62.3_01549	K01034
Entero_BDA62.3_01550	K01035
Entero_BDA62.3_01551	K00626
Entero_BDA62.3_01552	K02518
Entero_BDA62.3_01553	K00684
Entero_BDA62.3_01554	K16012
Entero_BDA62.3_01555	K16013
Entero_BDA62.3_01556	K00384
Entero_BDA62.3_01557	K03719
Entero_BDA62.3_01558	K03466
Entero_BDA62.3_01559
Entero_BDA62.3_01560	K03634
Entero_BDA62.3_01561	K07478
Entero_BDA62.3_01562	K01875
Entero_BDA62.3_01563	K08219
Entero_BDA62.3_01564	K04069
Entero_BDA62.3_01565	K00656
Entero_BDA62.3_01566	K06212
Entero_BDA62.3_01567	K09136
Entero_BDA62.3_01568
Entero_BDA62.3_01569	K00831
Entero_BDA62.3_01570	K00800
Entero_BDA62.3_01571	K00945
Entero_BDA62.3_01572	K02945
Entero_BDA62.3_01573	K05788
Entero_BDA62.3_01574	K02238
Entero_BDA62.3_01575	K11085
Entero_BDA62.3_01576	K00912
Entero_BDA62.3_01577	K09927
Entero_BDA62.3_01578	K09791
Entero_BDA62.3_01579	K00979
Entero_BDA62.3_01580
Entero_BDA62.3_01581
Entero_BDA62.3_01582	K06219
Entero_BDA62.3_01583	K03633
Entero_BDA62.3_01584	K03804
Entero_BDA62.3_01585	K03632
Entero_BDA62.3_01586	K21470
Entero_BDA62.3_01587
Entero_BDA62.3_01588	K01069
Entero_BDA62.3_01589	K00813
Entero_BDA62.3_01590	K09476
Entero_BDA62.3_01591	K01893
Entero_BDA62.3_01592	K00763
Entero_BDA62.3_01593	K01256
Entero_BDA62.3_01594	K15555
Entero_BDA62.3_01595	K15554
Entero_BDA62.3_01596	K04091
Entero_BDA62.3_01597	K15553
Entero_BDA62.3_01598	K00299
Entero_BDA62.3_01599	K00254
Entero_BDA62.3_01600	K18657
Entero_BDA62.3_01601	K07140
Entero_BDA62.3_01602	K12297
Entero_BDA62.3_01603	K15738
Entero_BDA62.3_01604	K03808
Entero_BDA62.3_01605	K06192
Entero_BDA62.3_01606	K09857
Entero_BDA62.3_01607	K03812
Entero_BDA62.3_01608	K01716
Entero_BDA62.3_01609	K04770
Entero_BDA62.3_01610	K09911
Entero_BDA62.3_01611	K03286
Entero_BDA62.3_01612	K13053
Entero_BDA62.3_01613	K07343
Entero_BDA62.3_01614
Entero_BDA62.3_01615
Entero_BDA62.3_01616	K03658
Entero_BDA62.3_01617	K01734
Entero_BDA62.3_01618
Entero_BDA62.3_01619	K06929
Entero_BDA62.3_01620	K11940
Entero_BDA62.3_01621	K06969
Entero_BDA62.3_01622	K01512
Entero_BDA62.3_01623	K11179
Entero_BDA62.3_01624	K19416
Entero_BDA62.3_01625	K15580
Entero_BDA62.3_01627
Entero_BDA62.3_01628
Entero_BDA62.3_01629
Entero_BDA62.3_01630	K13237
Entero_BDA62.3_01631
Entero_BDA62.3_01632
Entero_BDA62.3_01633
Entero_BDA62.3_01634
Entero_BDA62.3_01635
Entero_BDA62.3_01636
Entero_BDA62.3_01637	K02003
Entero_BDA62.3_01638
Entero_BDA62.3_01639
Entero_BDA62.3_01640
Entero_BDA62.3_01641
Entero_BDA62.3_01642
Entero_BDA62.3_01643
Entero_BDA62.3_01644
Entero_BDA62.3_01645	K13069
Entero_BDA62.3_01646
Entero_BDA62.3_01647	K00019
Entero_BDA62.3_01648
Entero_BDA62.3_01649	K10207
Entero_BDA62.3_01650
Entero_BDA62.3_01651	K01085
Entero_BDA62.3_01652
Entero_BDA62.3_01653	K03809
Entero_BDA62.3_01654
Entero_BDA62.3_01655
Entero_BDA62.3_01656	K09017
Entero_BDA62.3_01657
Entero_BDA62.3_01658	K09962
Entero_BDA62.3_01659
Entero_BDA62.3_01660
Entero_BDA62.3_01661
Entero_BDA62.3_01662
Entero_BDA62.3_01663
Entero_BDA62.3_01664
Entero_BDA62.3_01665	K13821
Entero_BDA62.3_01666	K11928
Entero_BDA62.3_01667
Entero_BDA62.3_01668	K03317
Entero_BDA62.3_01669	K07243
Entero_BDA62.3_01670	K07224
Entero_BDA62.3_01671	K16301
Entero_BDA62.3_01672	K06217
Entero_BDA62.3_01673
Entero_BDA62.3_01674
Entero_BDA62.3_01675
Entero_BDA62.3_01676
Entero_BDA62.3_01677	K03585
Entero_BDA62.3_01678
Entero_BDA62.3_01679
Entero_BDA62.3_01680
Entero_BDA62.3_01681
Entero_BDA62.3_01682
Entero_BDA62.3_01683
Entero_BDA62.3_01685
Entero_BDA62.3_01686
Entero_BDA62.3_01687
Entero_BDA62.3_01688
Entero_BDA62.3_01689
Entero_BDA62.3_01690
Entero_BDA62.3_01691	K03929
Entero_BDA62.3_01692
Entero_BDA62.3_01693	K07471
Entero_BDA62.3_01694
Entero_BDA62.3_01695	K11147
Entero_BDA62.3_01696
Entero_BDA62.3_01697
Entero_BDA62.3_01698	K19548
Entero_BDA62.3_01699
Entero_BDA62.3_01700
Entero_BDA62.3_01701	K02028
Entero_BDA62.3_01702	K10037
Entero_BDA62.3_01703
Entero_BDA62.3_01704
Entero_BDA62.3_01705
Entero_BDA62.3_01706
Entero_BDA62.3_01707	K16235
Entero_BDA62.3_01708	K00547
Entero_BDA62.3_01709
Entero_BDA62.3_01710
Entero_BDA62.3_01711
Entero_BDA62.3_01712
Entero_BDA62.3_01713
Entero_BDA62.3_01714
Entero_BDA62.3_01715
Entero_BDA62.3_01716	K00059
Entero_BDA62.3_01717
Entero_BDA62.3_01718
Entero_BDA62.3_01719
Entero_BDA62.3_01720	K07645
Entero_BDA62.3_01721
Entero_BDA62.3_01722
Entero_BDA62.3_01723	K19271
Entero_BDA62.3_01724
Entero_BDA62.3_01725
Entero_BDA62.3_01726	K18852
Entero_BDA62.3_01727
Entero_BDA62.3_01728
Entero_BDA62.3_01729
Entero_BDA62.3_01730
Entero_BDA62.3_01731
Entero_BDA62.3_01732	K09958
Entero_BDA62.3_01733
Entero_BDA62.3_01734
Entero_BDA62.3_01735
Entero_BDA62.3_01736
Entero_BDA62.3_01737	K00059
Entero_BDA62.3_01738
Entero_BDA62.3_01739
Entero_BDA62.3_01740
Entero_BDA62.3_01741
Entero_BDA62.3_01742
Entero_BDA62.3_01743
Entero_BDA62.3_01744
Entero_BDA62.3_01745
Entero_BDA62.3_01746
Entero_BDA62.3_01747
Entero_BDA62.3_01748
Entero_BDA62.3_01749	K18980
Entero_BDA62.3_01750
Entero_BDA62.3_01752	K12972
Entero_BDA62.3_01753	K04477
Entero_BDA62.3_01754
Entero_BDA62.3_01755
Entero_BDA62.3_01756	K06214
Entero_BDA62.3_01757	K04338
Entero_BDA62.3_01758	K04337
Entero_BDA62.3_01759	K04333
Entero_BDA62.3_01760
Entero_BDA62.3_01761	K04335
Entero_BDA62.3_01762	K04334
Entero_BDA62.3_01763	K04336
Entero_BDA62.3_01764
Entero_BDA62.3_01765	K23518
Entero_BDA62.3_01766	K11941
Entero_BDA62.3_01767	K03670
Entero_BDA62.3_01768	K03669
Entero_BDA62.3_01769
Entero_BDA62.3_01770	K12147
Entero_BDA62.3_01771	K08161
Entero_BDA62.3_01772	K02517
Entero_BDA62.3_01773	K07146
Entero_BDA62.3_01774
Entero_BDA62.3_01775
Entero_BDA62.3_01776
Entero_BDA62.3_01777	K02846
Entero_BDA62.3_01778	K12148
Entero_BDA62.3_01779	K12149
Entero_BDA62.3_01780	K01465
Entero_BDA62.3_01781
Entero_BDA62.3_01782	K03675
Entero_BDA62.3_01783	K08162
Entero_BDA62.3_01784	K03790
Entero_BDA62.3_01785	K09915
Entero_BDA62.3_01786	K03810
Entero_BDA62.3_01787	K03980
Entero_BDA62.3_01788	K02399
Entero_BDA62.3_01789	K02398
Entero_BDA62.3_01790	K02386
Entero_BDA62.3_01791	K02387
Entero_BDA62.3_01792	K02388
Entero_BDA62.3_01793	K02389
Entero_BDA62.3_01794	K02390
Entero_BDA62.3_01795	K02391
Entero_BDA62.3_01796	K02392
Entero_BDA62.3_01797	K02393
Entero_BDA62.3_01798	K02394
Entero_BDA62.3_01799	K02395
Entero_BDA62.3_01800	K02396
Entero_BDA62.3_01801	K02397
Entero_BDA62.3_01802
Entero_BDA62.3_01803	K21742
Entero_BDA62.3_01804	K08300
Entero_BDA62.3_01805
Entero_BDA62.3_01806	K06179
Entero_BDA62.3_01807
Entero_BDA62.3_01808
Entero_BDA62.3_01809	K07040
Entero_BDA62.3_01810	K02911
Entero_BDA62.3_01811	K03621
Entero_BDA62.3_01812	K00648
Entero_BDA62.3_01813	K00645
Entero_BDA62.3_01814	K00059
Entero_BDA62.3_01815	K02078
Entero_BDA62.3_01816	K09458
Entero_BDA62.3_01817	K02619
Entero_BDA62.3_01818	K07082
Entero_BDA62.3_01819	K00943
Entero_BDA62.3_01820	K02341
Entero_BDA62.3_01821	K03424
Entero_BDA62.3_01822	K02779
Entero_BDA62.3_01823
Entero_BDA62.3_01824	K16088
Entero_BDA62.3_01825	K02503
Entero_BDA62.3_01826
Entero_BDA62.3_01827	K07337
Entero_BDA62.3_01828	K07251
Entero_BDA62.3_01829	K01207
Entero_BDA62.3_01830	K07000
Entero_BDA62.3_01831	K03885
Entero_BDA62.3_01832
Entero_BDA62.3_01833
Entero_BDA62.3_01834	K22041
Entero_BDA62.3_01835
Entero_BDA62.3_01836	K19236
Entero_BDA62.3_01837	K03723
Entero_BDA62.3_01838
Entero_BDA62.3_01839	K09808
Entero_BDA62.3_01840	K09810
Entero_BDA62.3_01841	K09808
Entero_BDA62.3_01842	K00884
Entero_BDA62.3_01843	K12410
Entero_BDA62.3_01844
Entero_BDA62.3_01845
Entero_BDA62.3_01846
Entero_BDA62.3_01847	K11069
Entero_BDA62.3_01848	K11070
Entero_BDA62.3_01849	K11071
Entero_BDA62.3_01850	K11072
Entero_BDA62.3_01851	K01258
Entero_BDA62.3_01852	K18850
Entero_BDA62.3_01853	K07637
Entero_BDA62.3_01854	K07660
Entero_BDA62.3_01855	K01756
Entero_BDA62.3_01856	K07153
Entero_BDA62.3_01857	K00566
Entero_BDA62.3_01858	K12152
Entero_BDA62.3_01859	K06181
Entero_BDA62.3_01860	K00031
Entero_BDA62.3_01861
Entero_BDA62.3_01862
Entero_BDA62.3_01863
Entero_BDA62.3_01864
Entero_BDA62.3_01865
Entero_BDA62.3_01866
Entero_BDA62.3_01867
Entero_BDA62.3_01868
Entero_BDA62.3_01869
Entero_BDA62.3_01870
Entero_BDA62.3_01871
Entero_BDA62.3_01872
Entero_BDA62.3_01873	K06223
Entero_BDA62.3_01874
Entero_BDA62.3_01875	K01160
Entero_BDA62.3_01876
Entero_BDA62.3_01877
Entero_BDA62.3_01878
Entero_BDA62.3_01879
Entero_BDA62.3_01880
Entero_BDA62.3_01881
Entero_BDA62.3_01882
Entero_BDA62.3_01883
Entero_BDA62.3_01884
Entero_BDA62.3_01885
Entero_BDA62.3_01886
Entero_BDA62.3_01887
Entero_BDA62.3_01888
Entero_BDA62.3_01889
Entero_BDA62.3_01890
Entero_BDA62.3_01891
Entero_BDA62.3_01892
Entero_BDA62.3_01893
Entero_BDA62.3_01894
Entero_BDA62.3_01895
Entero_BDA62.3_01896
Entero_BDA62.3_01897
Entero_BDA62.3_01898
Entero_BDA62.3_01899
Entero_BDA62.3_01900
Entero_BDA62.3_01901
Entero_BDA62.3_01902
Entero_BDA62.3_01903
Entero_BDA62.3_01904
Entero_BDA62.3_01905
Entero_BDA62.3_01906
Entero_BDA62.3_01907
Entero_BDA62.3_01908
Entero_BDA62.3_01909
Entero_BDA62.3_01910
Entero_BDA62.3_01911
Entero_BDA62.3_01912
Entero_BDA62.3_01913
Entero_BDA62.3_01914
Entero_BDA62.3_01915
Entero_BDA62.3_01916
Entero_BDA62.3_01917
Entero_BDA62.3_01918
Entero_BDA62.3_01919
Entero_BDA62.3_01920
Entero_BDA62.3_01921
Entero_BDA62.3_01922	K03503
Entero_BDA62.3_01923	K03502
Entero_BDA62.3_01924	K07451
Entero_BDA62.3_01925
Entero_BDA62.3_01926
Entero_BDA62.3_01927
Entero_BDA62.3_01928
Entero_BDA62.3_01929	K07491
Entero_BDA62.3_01930
Entero_BDA62.3_01931
Entero_BDA62.3_01932
Entero_BDA62.3_01933	K07504
Entero_BDA62.3_01934
Entero_BDA62.3_01935	K11250
Entero_BDA62.3_01936
Entero_BDA62.3_01937
Entero_BDA62.3_01938
Entero_BDA62.3_01939
Entero_BDA62.3_01940
Entero_BDA62.3_01941
Entero_BDA62.3_01942	K03406
Entero_BDA62.3_01943
Entero_BDA62.3_01944	K13069
Entero_BDA62.3_01945	K09712
Entero_BDA62.3_01946
Entero_BDA62.3_01947
Entero_BDA62.3_01948
Entero_BDA62.3_01949
Entero_BDA62.3_01950	K03449
Entero_BDA62.3_01951
Entero_BDA62.3_01952	K10039
Entero_BDA62.3_01953	K02028
Entero_BDA62.3_01954
Entero_BDA62.3_01955
Entero_BDA62.3_01956
Entero_BDA62.3_01957	K19055
Entero_BDA62.3_01958
Entero_BDA62.3_01959	K03406
Entero_BDA62.3_01960	K09786
Entero_BDA62.3_01961	K07180
Entero_BDA62.3_01962
Entero_BDA62.3_01963	K03367
Entero_BDA62.3_01964	K03739
Entero_BDA62.3_01965
Entero_BDA62.3_01966
Entero_BDA62.3_01967	K07274
Entero_BDA62.3_01968
Entero_BDA62.3_01969	K01792
Entero_BDA62.3_01970	K00134
Entero_BDA62.3_01971	K07305
Entero_BDA62.3_01972	K09916
Entero_BDA62.3_01973	K08281
Entero_BDA62.3_01974	K01424
Entero_BDA62.3_01975	K04773
Entero_BDA62.3_01976
Entero_BDA62.3_01977
Entero_BDA62.3_01978	K01008
Entero_BDA62.3_01979	K03169
Entero_BDA62.3_01980	K00262
Entero_BDA62.3_01981
Entero_BDA62.3_01982	K08320
Entero_BDA62.3_01983	K21028
Entero_BDA62.3_01984	K01142
Entero_BDA62.3_01985	K00840
Entero_BDA62.3_01986	K00673
Entero_BDA62.3_01987	K06447
Entero_BDA62.3_01988	K01484
Entero_BDA62.3_01989	K05526
Entero_BDA62.3_01990	K06006
Entero_BDA62.3_01991	K09975
Entero_BDA62.3_01992	K05984
Entero_BDA62.3_01993	K01916
Entero_BDA62.3_01994	K04064
Entero_BDA62.3_01995	K03781
Entero_BDA62.3_01996	K15722
Entero_BDA62.3_01997	K06956
Entero_BDA62.3_01998	K07038
Entero_BDA62.3_01999	K00065
Entero_BDA62.3_02000	K24204
Entero_BDA62.3_02001
Entero_BDA62.3_02002
Entero_BDA62.3_02003
Entero_BDA62.3_02004	K16370
Entero_BDA62.3_02005	K07283
Entero_BDA62.3_02006
Entero_BDA62.3_02007
Entero_BDA62.3_02008	K01675
Entero_BDA62.3_02009	K01868
Entero_BDA62.3_02010	K02520
Entero_BDA62.3_02011	K02916
Entero_BDA62.3_02012	K02887
Entero_BDA62.3_02013	K01889
Entero_BDA62.3_02014	K01890
Entero_BDA62.3_02015	K04764
Entero_BDA62.3_02016	K06073
Entero_BDA62.3_02017	K00432
Entero_BDA62.3_02018	K06074
Entero_BDA62.3_02019	K13695
Entero_BDA62.3_02020
Entero_BDA62.3_02021
Entero_BDA62.3_02022	K08997
Entero_BDA62.3_02023
Entero_BDA62.3_02024	K01626
Entero_BDA62.3_02025	K09773
Entero_BDA62.3_02026	K01007
Entero_BDA62.3_02027
Entero_BDA62.3_02028	K05349
Entero_BDA62.3_02029
Entero_BDA62.3_02030
Entero_BDA62.3_02031	K19222
Entero_BDA62.3_02032	K12974
Entero_BDA62.3_02033
Entero_BDA62.3_02034
Entero_BDA62.3_02035
Entero_BDA62.3_02036
Entero_BDA62.3_02037	K05997
Entero_BDA62.3_02038	K09014
Entero_BDA62.3_02039	K09013
Entero_BDA62.3_02040	K09015
Entero_BDA62.3_02041	K11717
Entero_BDA62.3_02042	K02426
Entero_BDA62.3_02043	K19234
Entero_BDA62.3_02044	K06078
Entero_BDA62.3_02045	K00873
Entero_BDA62.3_02046
Entero_BDA62.3_02047	K12687
Entero_BDA62.3_02050	K03327
Entero_BDA62.3_02051	K00793
Entero_BDA62.3_02052	K00574
Entero_BDA62.3_02053
Entero_BDA62.3_02054
Entero_BDA62.3_02055	K03604
Entero_BDA62.3_02056
Entero_BDA62.3_02057	K19577
Entero_BDA62.3_02058	K04564
Entero_BDA62.3_02059	K19303
Entero_BDA62.3_02060	K07390
Entero_BDA62.3_02061	K03683
[truncated: 2,684 more rows]

## Sheet: KO list BDA134-6
Gene code	KO term
BDA134-6_00001
BDA134-6_00002	K06205
BDA134-6_00003	K03718
BDA134-6_00004	K01914
BDA134-6_00005
BDA134-6_00006	K03924
BDA134-6_00007	K03549
BDA134-6_00008	K06726
BDA134-6_00009	K10441
BDA134-6_00010	K10440
BDA134-6_00011	K10439
BDA134-6_00012	K00852
BDA134-6_00013	K02529
BDA134-6_00014
BDA134-6_00015
BDA134-6_00019	K03753
BDA134-6_00020	K03752
BDA134-6_00021	K09896
BDA134-6_00022
BDA134-6_00023	K03673
BDA134-6_00024
BDA134-6_00025	K02335
BDA134-6_00026	K03978
BDA134-6_00027	K09894
BDA134-6_00028	K02495
BDA134-6_00029
BDA134-6_00030	K07712
BDA134-6_00031	K07708
BDA134-6_00032	K01915
BDA134-6_00033	K06207
BDA134-6_00034	K20866
BDA134-6_00035	K07058
BDA134-6_00036	K07560
BDA134-6_00037
BDA134-6_00038	K01066
BDA134-6_00039	K02380
BDA134-6_00040	K00127
BDA134-6_00041	K00124
BDA134-6_00042	K00123
BDA134-6_00043
BDA134-6_00044	K02379
BDA134-6_00045
BDA134-6_00046
BDA134-6_00047	K22110
BDA134-6_00048
BDA134-6_00049
BDA134-6_00050
BDA134-6_00051
BDA134-6_00052	K18581
BDA134-6_00053
BDA134-6_00054
BDA134-6_00055
BDA134-6_00056
BDA134-6_00057
BDA134-6_00058	K01624
BDA134-6_00059
BDA134-6_00060
BDA134-6_00061
BDA134-6_00062
BDA134-6_00063
BDA134-6_00064
BDA134-6_00065
BDA134-6_00066
BDA134-6_00067	K07407
BDA134-6_00068	K02532
BDA134-6_00069	K00633
BDA134-6_00070
BDA134-6_00071
BDA134-6_00072
BDA134-6_00073
BDA134-6_00074	K03292
BDA134-6_00075
BDA134-6_00076	K03534
BDA134-6_00077	K13954
BDA134-6_00078
BDA134-6_00079
BDA134-6_00080
BDA134-6_00081
BDA134-6_00082	K01629
BDA134-6_00083	K01813
BDA134-6_00084	K00848
BDA134-6_00085	K02855
BDA134-6_00086	K02854
BDA134-6_00087	K02856
BDA134-6_00088	K04564
BDA134-6_00089
BDA134-6_00090	K07640
BDA134-6_00091	K07662
BDA134-6_00092	K06006
BDA134-6_00093	K13283
BDA134-6_00094	K00850
BDA134-6_00095	K02553
BDA134-6_00096	K02548
BDA134-6_00097	K03667
BDA134-6_00098	K01419
BDA134-6_00099	K03591
BDA134-6_00100	K05499
BDA134-6_00101	K04066
BDA134-6_00102	K02909
BDA134-6_00103	K03764
BDA134-6_00104	K01739
BDA134-6_00105	K12525
BDA134-6_00106	K01607
BDA134-6_00107
BDA134-6_00108	K00297
BDA134-6_00109
BDA134-6_00110
BDA134-6_00111	K01443
BDA134-6_00112	K02564
BDA134-6_00113
BDA134-6_00114
BDA134-6_00115
BDA134-6_00116	K00005
BDA134-6_00117	K08314
BDA134-6_00118
BDA134-6_00119
BDA134-6_00120	K01595
BDA134-6_00121	K01438
BDA134-6_00122	K00145
BDA134-6_00123	K00930
BDA134-6_00124	K01755
BDA134-6_00125	K04761
BDA134-6_00126	K00322
BDA134-6_00127	K22105
BDA134-6_00128
BDA134-6_00129	K00557
BDA134-6_00130	K16092
BDA134-6_00131	K01776
BDA134-6_00139	K23773
BDA134-6_00140	K09897
BDA134-6_00141	K07391
BDA134-6_00142	K01652
BDA134-6_00143	K11258
BDA134-6_00144	K00826
BDA134-6_00145	K01687
BDA134-6_00146	K01754
BDA134-6_00147	K02521
BDA134-6_00148	K00053
BDA134-6_00149	K03769
BDA134-6_00150	K09579
BDA134-6_00151
BDA134-6_00152	K00757
BDA134-6_00153
BDA134-6_00154	K03656
BDA134-6_00155
BDA134-6_00156	K03457
BDA134-6_00157
BDA134-6_00158
BDA134-6_00159	K01524
BDA134-6_00160	K03732
BDA134-6_00161	K03671
BDA134-6_00162	K03628
BDA134-6_00163	K02851
BDA134-6_00164	K05790
BDA134-6_00165	K01791
BDA134-6_00166	K02472
BDA134-6_00167	K16704
BDA134-6_00168	K02805
BDA134-6_00169	K16693
BDA134-6_00170	K12582
BDA134-6_00171	K02853
BDA134-6_00172	K02852
BDA134-6_00173	K03293
BDA134-6_00178	K02498
BDA134-6_00179	K02496
BDA134-6_00180	K01719
BDA134-6_00181	K01749
BDA134-6_00182	K05851
BDA134-6_00183	K06202
BDA134-6_00184
BDA134-6_00185
BDA134-6_00186
BDA134-6_00187	K00375
BDA134-6_00188
BDA134-6_00189	K01778
BDA134-6_00190	K09921
BDA134-6_00191	K03733
BDA134-6_00192	K20862
BDA134-6_00193	K03657
BDA134-6_00194	K03284
BDA134-6_00195	K05786
BDA134-6_00196
BDA134-6_00197	K01058
BDA134-6_00198	K03654
BDA134-6_00199	K05835
BDA134-6_00200	K05834
BDA134-6_00201	K01048
BDA134-6_00202
BDA134-6_00203
BDA134-6_00204	K03576
BDA134-6_00205	K00549
BDA134-6_00206	K02810
BDA134-6_00207
BDA134-6_00208
BDA134-6_00209	K06871
BDA134-6_00210	K02030
BDA134-6_00211	K01061
BDA134-6_00212	K00757
BDA134-6_00213	K09760
BDA134-6_00214	K03183
BDA134-6_00215	K03690
BDA134-6_00216	K03688
BDA134-6_00217	K03116
BDA134-6_00218	K03117
BDA134-6_00219	K03118
BDA134-6_00220	K03424
BDA134-6_00221	K05785
BDA134-6_00222	K03182
BDA134-6_00223	K05368
BDA134-6_00224
BDA134-6_00225	K00632
BDA134-6_00226	K01825
BDA134-6_00227	K01271
BDA134-6_00228
BDA134-6_00229	K03498
BDA134-6_00230	K00230
BDA134-6_00236	K00075
BDA134-6_00237	K03524
BDA134-6_00238	K00867
BDA134-6_00243	K02358
BDA134-6_00244	K03073
BDA134-6_00245	K02601
BDA134-6_00246	K02867
BDA134-6_00247	K02863
BDA134-6_00248	K02864
BDA134-6_00249	K02935
BDA134-6_00250	K03043
BDA134-6_00251	K03046
BDA134-6_00252	K07792
BDA134-6_00253	K02759
BDA134-6_00254	K02760
BDA134-6_00255
BDA134-6_00256	K03150
BDA134-6_00257	K03149
BDA134-6_00258	K03154
BDA134-6_00259	K03148
BDA134-6_00260	K00788
BDA134-6_00261	K03147
BDA134-6_00262	K07740
BDA134-6_00263	K03426
BDA134-6_00264	K01599
BDA134-6_00265	K05982
BDA134-6_00266	K09891
BDA134-6_00267	K05787
BDA134-6_00268
BDA134-6_00269
BDA134-6_00270
BDA134-6_00271
BDA134-6_00272
BDA134-6_00273	K13888
BDA134-6_00274	K02004
BDA134-6_00275
BDA134-6_00276
BDA134-6_00277
BDA134-6_00278
BDA134-6_00279	K00022
BDA134-6_00280
BDA134-6_00281
BDA134-6_00282
BDA134-6_00283
BDA134-6_00284
BDA134-6_00285
BDA134-6_00286
BDA134-6_00287
BDA134-6_00288	K01945
BDA134-6_00289	K00602
BDA134-6_00294	K03827
BDA134-6_00295	K00651
BDA134-6_00296	K01638
BDA134-6_00297	K01637
BDA134-6_00298	K00906
BDA134-6_00299
BDA134-6_00300	K13641
BDA134-6_00301	K00548
BDA134-6_00302	K03324
BDA134-6_00303	K05995
BDA134-6_00304
BDA134-6_00305
BDA134-6_00306	K00014
BDA134-6_00307	K19956
BDA134-6_00308
BDA134-6_00309	K11196
BDA134-6_00310	K11195
BDA134-6_00311
BDA134-6_00312
BDA134-6_00313	K05346
BDA134-6_00314	K06182
BDA134-6_00315
BDA134-6_00316	K03453
BDA134-6_00317	K14414
BDA134-6_00318
BDA134-6_00319	K07074
BDA134-6_00320	K00928
BDA134-6_00321	K01810
BDA134-6_00322
BDA134-6_00323
BDA134-6_00324
BDA134-6_00325
BDA134-6_00326
BDA134-6_00327
BDA134-6_00328	K13256
BDA134-6_00329	K10110
BDA134-6_00330	K10109
BDA134-6_00331	K10108
BDA134-6_00332	K10111
BDA134-6_00333	K02024
BDA134-6_00334	K05775
BDA134-6_00335	K03181
BDA134-6_00336	K03179
BDA134-6_00337	K00631
BDA134-6_00338	K00901
BDA134-6_00339	K01356
BDA134-6_00340	K03327
BDA134-6_00341
BDA134-6_00342	K09823
BDA134-6_00343
BDA134-6_00344	K05539
BDA134-6_00345
BDA134-6_00346	K00344
BDA134-6_00347	K02314
BDA134-6_00348	K01775
BDA134-6_00349	K00832
BDA134-6_00350
BDA134-6_00351	K03788
BDA134-6_00352
BDA134-6_00353
BDA134-6_00354
BDA134-6_00355
BDA134-6_00356	K03701
BDA134-6_00357	K03111
BDA134-6_00358	K18691
BDA134-6_00359
BDA134-6_00360
BDA134-6_00361	K21638
BDA134-6_00362
BDA134-6_00363
BDA134-6_00364	K13631
BDA134-6_00365	K13639
BDA134-6_00366	K00799
BDA134-6_00367	K06901
BDA134-6_00368	K24163
BDA134-6_00369
BDA134-6_00370
BDA134-6_00371
BDA134-6_00372
BDA134-6_00373
BDA134-6_00374
BDA134-6_00375
BDA134-6_00376
BDA134-6_00377	K14393
BDA134-6_00378
BDA134-6_00379	K01895
BDA134-6_00380	K11102
BDA134-6_00381	K07126
BDA134-6_00382	K22015
BDA134-6_00383
BDA134-6_00384	K00881
BDA134-6_00385	K17195
BDA134-6_00386	K10550
BDA134-6_00387	K10551
BDA134-6_00388	K10549
BDA134-6_00389	K23238
BDA134-6_00390	K01808
BDA134-6_00391
BDA134-6_00392
BDA134-6_00393	K06167
BDA134-6_00394	K05774
BDA134-6_00395	K06162
BDA134-6_00396	K05780
BDA134-6_00397	K05781
BDA134-6_00398	K06163
BDA134-6_00399	K06164
BDA134-6_00400	K06165
BDA134-6_00401	K06166
BDA134-6_00402	K02043
BDA134-6_00403	K04750
BDA134-6_00404	K06193
BDA134-6_00405	K03762
BDA134-6_00406
BDA134-6_00407	K18997
BDA134-6_00408	K05516
BDA134-6_00409
BDA134-6_00410
BDA134-6_00411
BDA134-6_00412	K00355
BDA134-6_00413
BDA134-6_00414
BDA134-6_00415
BDA134-6_00417
BDA134-6_00418
BDA134-6_00419	K04084
BDA134-6_00420	K03926
BDA134-6_00421	K07791
BDA134-6_00422	K01744
BDA134-6_00423	K07113
BDA134-6_00424	K16263
BDA134-6_00425	K04078
BDA134-6_00426	K04077
BDA134-6_00427
BDA134-6_00428
BDA134-6_00429	K11004
BDA134-6_00430
BDA134-6_00431
BDA134-6_00432
BDA134-6_00433
BDA134-6_00434
BDA134-6_00435
BDA134-6_00436	K19810
BDA134-6_00437	K02356
BDA134-6_00438
BDA134-6_00439	K16348
BDA134-6_00440	K11741
BDA134-6_00441	K03098
BDA134-6_00442	K00247
BDA134-6_00443	K00246
BDA134-6_00444	K00245
BDA134-6_00445	K00244
BDA134-6_00446	K04568
BDA134-6_00447	K22051
BDA134-6_00448	K01613
BDA134-6_00449	K06949
BDA134-6_00450	K13288
BDA134-6_00451
BDA134-6_00455	K18979
BDA134-6_00456	K23997
BDA134-6_00457	K06925
BDA134-6_00458	K01448
BDA134-6_00459	K03572
BDA134-6_00460	K00791
BDA134-6_00461	K03666
BDA134-6_00462	K03665
BDA134-6_00463	K04088
BDA134-6_00464	K04087
BDA134-6_00465
BDA134-6_00466	K09937
BDA134-6_00467	K01939
BDA134-6_00468	K13771
BDA134-6_00469	K12573
BDA134-6_00470	K03218
BDA134-6_00471
BDA134-6_00472	K09456
BDA134-6_00473
BDA134-6_00474
BDA134-6_00475	K06889
BDA134-6_00476	K03477
BDA134-6_00477	K03476
BDA134-6_00478	K03475
BDA134-6_00479	K02822
BDA134-6_00480	K02821
BDA134-6_00481	K03078
BDA134-6_00482	K03079
BDA134-6_00483	K03077
BDA134-6_00484
BDA134-6_00485
BDA134-6_00486	K02990
BDA134-6_00487	K02686
BDA134-6_00488	K02963
BDA134-6_00489	K02939
BDA134-6_00490
BDA134-6_00491	K07269
BDA134-6_00492	K03773
BDA134-6_00493	K11737
BDA134-6_00494	K07322
BDA134-6_00495
BDA134-6_00496
BDA134-6_00497	K19267
BDA134-6_00498
BDA134-6_00499	K01119
BDA134-6_00500	K01082
BDA134-6_00501	K07109
BDA134-6_00502
BDA134-6_00503
BDA134-6_00504
BDA134-6_00505
BDA134-6_00506
BDA134-6_00507	K07304
BDA134-6_00508	K07278
BDA134-6_00509	K09800
BDA134-6_00510
BDA134-6_00511	K01507
BDA134-6_00512	K23508
BDA134-6_00513	K10820
BDA134-6_00514	K23509
BDA134-6_00515	K23509
BDA134-6_00516	K03841
BDA134-6_00517	K02558
BDA134-6_00518
BDA134-6_00519
BDA134-6_00520	K00001
BDA134-6_00521	K00140
BDA134-6_00522	K09889
BDA134-6_00523	K03592
BDA134-6_00524
BDA134-6_00525
BDA134-6_00526
BDA134-6_00527
BDA134-6_00528
BDA134-6_00529
BDA134-6_00530
BDA134-6_00531
BDA134-6_00532
BDA134-6_00533	K07404
BDA134-6_00534	K03491
BDA134-6_00535	K04068
BDA134-6_00536	K21636
BDA134-6_00537
BDA134-6_00538	K02760
BDA134-6_00539
BDA134-6_00540	K02761
BDA134-6_00541	K01226
BDA134-6_00542	K02819
BDA134-6_00543	K03485
BDA134-6_00544	K01531
BDA134-6_00545	K09022
BDA134-6_00546
BDA134-6_00547	K00610
BDA134-6_00548	K00609
BDA134-6_00549	K19334
BDA134-6_00550
BDA134-6_00551	K10710
BDA134-6_00552
BDA134-6_00553
BDA134-6_00554	K03710
BDA134-6_00555	K00611
BDA134-6_00556	K09893
BDA134-6_00557
BDA134-6_00558
BDA134-6_00559	K03828
BDA134-6_00560	K01873
BDA134-6_00561	K02339
BDA134-6_00562	K01255
BDA134-6_00563	K07091
BDA134-6_00564	K11720
BDA134-6_00565	K06915
BDA134-6_00566	K06606
BDA134-6_00567	K00140
BDA134-6_00568	K03337
BDA134-6_00569
BDA134-6_00570	K03338
BDA134-6_00571	K03336
BDA134-6_00572	K00010
BDA134-6_00573	K06605
BDA134-6_00574	K03335
BDA134-6_00575	K05813
BDA134-6_00576	K10112
BDA134-6_00577
BDA134-6_00578	K02026
BDA134-6_00579	K10118
BDA134-6_00580	K12957
BDA134-6_00582
BDA134-6_00583
BDA134-6_00584
BDA134-6_00585
BDA134-6_00586
BDA134-6_00587
BDA134-6_00588
BDA134-6_00589
BDA134-6_00590
BDA134-6_00591
BDA134-6_00592
BDA134-6_00593
BDA134-6_00594
BDA134-6_00595
BDA134-6_00596
BDA134-6_00597
BDA134-6_00598
BDA134-6_00599
BDA134-6_00600
BDA134-6_00601
BDA134-6_00602
BDA134-6_00603
BDA134-6_00604
BDA134-6_00605
BDA134-6_00606
BDA134-6_00607
BDA134-6_00608
BDA134-6_00609
BDA134-6_00610
BDA134-6_00611
BDA134-6_00612
BDA134-6_00613	K01173
BDA134-6_00614
BDA134-6_00615
BDA134-6_00616
BDA134-6_00617	K01639
BDA134-6_00618
BDA134-6_00619	K02549
BDA134-6_00620	K08202
BDA134-6_00621
BDA134-6_00622
BDA134-6_00623
BDA134-6_00624
BDA134-6_00625	K03787
BDA134-6_00626
BDA134-6_00631
BDA134-6_00632	K01992
BDA134-6_00633	K13926
BDA134-6_00634	K01993
BDA134-6_00635
BDA134-6_00636	K13069
BDA134-6_00637	K01867
BDA134-6_00638	K03835
BDA134-6_00639	K01667
BDA134-6_00640
BDA134-6_00641	K03297
BDA134-6_00642	K03297
BDA134-6_00643
BDA134-6_00644
BDA134-6_00645
BDA134-6_00646	K04069
BDA134-6_00647
BDA134-6_00648
BDA134-6_00649
BDA134-6_00650
BDA134-6_00651	K08696
BDA134-6_00652	K08696
BDA134-6_00653	K08696
BDA134-6_00654
BDA134-6_00655
BDA134-6_00656
BDA134-6_00657	K08071
BDA134-6_00658
BDA134-6_00659	K11210
BDA134-6_00660	K03294
BDA134-6_00661
BDA134-6_00662	K19048
BDA134-6_00663	K01154
BDA134-6_00664	K03427
BDA134-6_00665	K01153
BDA134-6_00666
BDA134-6_00667
BDA134-6_00668
BDA134-6_00669
BDA134-6_00670
BDA134-6_00671
BDA134-6_00672
BDA134-6_00673
BDA134-6_00674
BDA134-6_00675	K14665
BDA134-6_00676
BDA134-6_00677
BDA134-6_00678
BDA134-6_00679
BDA134-6_00680
BDA134-6_00681
BDA134-6_00682	K23241
BDA134-6_00683
BDA134-6_00684
BDA134-6_00685
BDA134-6_00686	K00135
BDA134-6_00687
BDA134-6_00688
BDA134-6_00689
BDA134-6_00690
BDA134-6_00691	K23676
BDA134-6_00692
BDA134-6_00693	K15125
BDA134-6_00694
BDA134-6_00695
BDA134-6_00696
BDA134-6_00697
BDA134-6_00698
BDA134-6_00699
BDA134-6_00700
BDA134-6_00701	K00484
BDA134-6_00702	K00483
BDA134-6_00703
BDA134-6_00704
BDA134-6_00705	K02510
BDA134-6_00706	K02509
BDA134-6_00707	K01826
BDA134-6_00708
BDA134-6_00709	K00151
BDA134-6_00710	K05921
BDA134-6_00711
BDA134-6_00712
BDA134-6_00713
BDA134-6_00714
BDA134-6_00715
BDA134-6_00716
BDA134-6_00717
BDA134-6_00718	K01625
BDA134-6_00719
BDA134-6_00720
BDA134-6_00721
BDA134-6_00722	K23016
BDA134-6_00723	K23015
BDA134-6_00724	K23007
BDA134-6_00725	K00041
BDA134-6_00726
BDA134-6_00727
BDA134-6_00728
BDA134-6_00729	K10985
BDA134-6_00730
BDA134-6_00731
BDA134-6_00732
BDA134-6_00733
BDA134-6_00734	K01002
BDA134-6_00735
BDA134-6_00736	K02315
BDA134-6_00737	K02317
BDA134-6_00738
BDA134-6_00739
BDA134-6_00740
BDA134-6_00741
BDA134-6_00742
BDA134-6_00743	K22650
BDA134-6_00744
BDA134-6_00745	K02761
BDA134-6_00746	K13255
BDA134-6_00747
BDA134-6_00748
BDA134-6_00752	K00564
BDA134-6_00753	K02344
BDA134-6_00754	K03789
BDA134-6_00755	K08723
BDA134-6_00756	K02837
BDA134-6_00757	K04065
BDA134-6_00758
BDA134-6_00759
BDA134-6_00760	K03424
BDA134-6_00761	K03317
BDA134-6_00762	K01619
BDA134-6_00763	K00758
BDA134-6_00764	K01839
BDA134-6_00765	K03784
BDA134-6_00766	K03800
BDA134-6_00767	K07186
BDA134-6_00768	K01079
BDA134-6_00769	K04485
BDA134-6_00770	K06211
BDA134-6_00771	K06020
BDA134-6_00772	K08309
BDA134-6_00773	K03720
BDA134-6_00774	K01529
BDA134-6_00775	K15634
BDA134-6_00776	K05804
BDA134-6_00777	K05805
BDA134-6_00778	K07663
BDA134-6_00779	K07641
BDA134-6_00780	K06143
BDA134-6_00781	K07773
BDA134-6_00782	K02533
BDA134-6_00783	K12524
BDA134-6_00784	K00872
BDA134-6_00785	K01733
BDA134-6_00786	K09861
BDA134-6_00787	K03310
BDA134-6_00788	K00616
BDA134-6_00789	K03831
BDA134-6_00790
BDA134-6_00791	K07034
BDA134-6_00792
BDA134-6_00793
BDA134-6_00794	K04043
BDA134-6_00795	K03686
BDA134-6_00796
BDA134-6_00797
BDA134-6_00798
BDA134-6_00799
BDA134-6_00800	K01183
BDA134-6_00801	K03313
BDA134-6_00802	K03717
BDA134-6_00803
BDA134-6_00804	K11753
BDA134-6_00805	K01870
BDA134-6_00806	K03101
BDA134-6_00807	K03774
BDA134-6_00808	K03527
BDA134-6_00809	K12700
BDA134-6_00810
BDA134-6_00811
BDA134-6_00812	K03319
BDA134-6_00813	K24200
BDA134-6_00814	K01681
BDA134-6_00815
BDA134-6_00816
BDA134-6_00817
BDA134-6_00818	K07702
BDA134-6_00819	K07700
BDA134-6_00820	K20509
BDA134-6_00821	K01960
BDA134-6_00822
BDA134-6_00823	K11616
BDA134-6_00824	K01910
BDA134-6_00825
BDA134-6_00826	K01644
BDA134-6_00827	K01643
BDA134-6_00828	K05966
BDA134-6_00829	K00215
BDA134-6_00830	K01956
BDA134-6_00831	K01955
BDA134-6_00832
BDA134-6_00833	K11746
BDA134-6_00834	K11745
BDA134-6_00835	K00287
BDA134-6_00836	K01525
BDA134-6_00837	K06195
BDA134-6_00838	K02528
BDA134-6_00839	K00097
BDA134-6_00840	K03771
BDA134-6_00841	K04744
BDA134-6_00842	K05801
BDA134-6_00843
BDA134-6_00844
BDA134-6_00845
BDA134-6_00846	K05964
BDA134-6_00847	K06177
BDA134-6_00848	K03580
BDA134-6_00849	K02336
BDA134-6_00850	K03077
BDA134-6_00851	K01804
BDA134-6_00852	K00853
BDA134-6_00853	K02099
BDA134-6_00854
BDA134-6_00855	K02062
BDA134-6_00856	K02063
BDA134-6_00857	K02064
BDA134-6_00858	K11925
BDA134-6_00859
BDA134-6_00860	K03291
BDA134-6_00861
BDA134-6_00862
BDA134-6_00863	K03785
BDA134-6_00864
BDA134-6_00865	K05887
BDA134-6_00866
BDA134-6_00867	K01704
BDA134-6_00868	K01703
BDA134-6_00869	K00052
BDA134-6_00870	K01649
BDA134-6_00871	K05798
BDA134-6_00872	K01652
BDA134-6_00873	K01653
BDA134-6_00874	K03435
BDA134-6_00875	K03925
BDA134-6_00876	K03438
BDA134-6_00877	K03586
BDA134-6_00878	K03587
BDA134-6_00879	K01928
BDA134-6_00880	K01929
BDA134-6_00881	K01000
BDA134-6_00882	K01925
BDA134-6_00883	K03588
BDA134-6_00884	K02563
BDA134-6_00885	K01924
BDA134-6_00886	K01921
BDA134-6_00887	K03589
BDA134-6_00888	K03590
BDA134-6_00889	K03531
BDA134-6_00890	K02535
BDA134-6_00891	K13301
BDA134-6_00892	K03070
BDA134-6_00893	K03574
BDA134-6_00894	K09862
BDA134-6_00895	K18778
BDA134-6_00896	K00859
BDA134-6_00897	K00364
BDA134-6_00898	K02505
BDA134-6_00899	K02504
BDA134-6_00900	K02682
BDA134-6_00901	K00767
BDA134-6_00902	K03806
BDA134-6_00903	K03807
BDA134-6_00904
BDA134-6_00905	K16248
BDA134-6_00906	K11734
BDA134-6_00907	K05799
BDA134-6_00908	K00163
BDA134-6_00909	K00627
BDA134-6_00910	K00382
BDA134-6_00911
BDA134-6_00912
BDA134-6_00913
BDA134-6_00914	K01682
BDA134-6_00915	K09910
BDA134-6_00916	K01611
BDA134-6_00917	K00797
BDA134-6_00918
BDA134-6_00919
BDA134-6_00920	K14588
BDA134-6_00921	K00117
BDA134-6_00922	K00760
BDA134-6_00923	K01673
BDA134-6_00924	K01990
BDA134-6_00925	K01992
BDA134-6_00926
BDA134-6_00927
BDA134-6_00928	K01579
BDA134-6_00929	K01918
BDA134-6_00930	K00606
BDA134-6_00931	K00950
BDA134-6_00932	K00970
BDA134-6_00933	K01894
BDA134-6_00934	K06204
BDA134-6_00935	K06206
BDA134-6_00936	K01975
BDA134-6_00937	K03579
BDA134-6_00938	K02654
BDA134-6_00939
BDA134-6_00940
BDA134-6_00941
BDA134-6_00942	K02460
BDA134-6_00943
BDA134-6_00944
BDA134-6_00945
BDA134-6_00946	K02456
BDA134-6_00947	K02455
BDA134-6_00948	K02454
BDA134-6_00949	K02453
BDA134-6_00950
BDA134-6_00951	K01200
BDA134-6_00952
BDA134-6_00953
BDA134-6_00954
BDA134-6_00955	K05365
BDA134-6_00956	K02014
BDA134-6_00957	K10829
BDA134-6_00958	K23227
BDA134-6_00959	K23228
BDA134-6_00960	K01845
BDA134-6_00961	K03281
BDA134-6_00962	K15724
BDA134-6_00963
BDA134-6_00964	K06858
BDA134-6_00965	K01243
BDA134-6_00966	K01129
BDA134-6_00967	K04771
BDA134-6_00968	K02647
BDA134-6_00969
BDA134-6_00970	K00674
BDA134-6_00971	K00990
BDA134-6_00972	K01265
BDA134-6_00973	K02967
BDA134-6_00974	K02357
BDA134-6_00975	K09903
BDA134-6_00976	K02838
BDA134-6_00977	K00099
BDA134-6_00978	K00806
BDA134-6_00979	K00981
BDA134-6_00980	K11749
BDA134-6_00981	K07277
BDA134-6_00982	K06142
BDA134-6_00983	K02536
BDA134-6_00984	K02372
BDA134-6_00985	K00677
BDA134-6_00986	K00748
BDA134-6_00987	K03470
BDA134-6_00988	K02337
BDA134-6_00989	K01962
BDA134-6_00990	K20547
BDA134-6_00991	K01582
BDA134-6_00992	K08234
BDA134-6_00993	K04075
BDA134-6_00994	K19000
BDA134-6_00995
BDA134-6_00996
BDA134-6_00997	K15034
BDA134-6_00998	K06079
BDA134-6_00999
BDA134-6_01000	K01881
BDA134-6_01001	K22900
BDA134-6_01002	K06080
BDA134-6_01003	K02073
BDA134-6_01004	K02072
BDA134-6_01005	K02071
BDA134-6_01006	K03273
BDA134-6_01013	K06222
BDA134-6_01014
BDA134-6_01015
BDA134-6_01016
BDA134-6_01017
BDA134-6_01018	K08307
BDA134-6_01019	K01069
BDA134-6_01020
BDA134-6_01021	K03469
BDA134-6_01022	K02342
BDA134-6_01024	K13566
BDA134-6_01025	K06445
BDA134-6_01026	K03271
BDA134-6_01027
BDA134-6_01028
BDA134-6_01029
BDA134-6_01030	K00346
BDA134-6_01031	K00347
BDA134-6_01032	K00348
BDA134-6_01033	K00349
BDA134-6_01034	K00350
BDA134-6_01035	K00351
BDA134-6_01036	K05952
BDA134-6_01037
BDA134-6_01038	K02346
BDA134-6_01039	K03830
BDA134-6_01040	K18148
BDA134-6_01041	K02839
BDA134-6_01042	K01270
BDA134-6_01043	K00769
BDA134-6_01044	K11750
BDA134-6_01045
BDA134-6_01046	K03819
BDA134-6_01047
BDA134-6_01048
BDA134-6_01049	K12996
BDA134-6_01050
BDA134-6_01051
BDA134-6_01052
BDA134-6_01053
BDA134-6_01054
BDA134-6_01055
BDA134-6_01056
BDA134-6_01057	K03606
BDA134-6_01058	K00135
BDA134-6_01059
BDA134-6_01060
BDA134-6_01061
BDA134-6_01062	K13637
BDA134-6_01063	K00040
BDA134-6_01064	K01686
BDA134-6_01065	K09982
BDA134-6_01066
BDA134-6_01067
BDA134-6_01068
BDA134-6_01069
BDA134-6_01070
BDA134-6_01071
BDA134-6_01072
BDA134-6_01073
BDA134-6_01074	K08368
BDA134-6_01075
BDA134-6_01076
BDA134-6_01077
BDA134-6_01078
BDA134-6_01079
BDA134-6_01080
BDA134-6_01081
BDA134-6_01082
BDA134-6_01083
BDA134-6_01084
BDA134-6_01085
BDA134-6_01086
BDA134-6_01087	K22314
BDA134-6_01088	K00392
BDA134-6_01089
BDA134-6_01091	K00147
BDA134-6_01092	K00931
BDA134-6_01093	K11929
BDA134-6_01094
BDA134-6_01095
BDA134-6_01096
BDA134-6_01097
BDA134-6_01098	K02049
BDA134-6_01099
BDA134-6_01100
BDA134-6_01101
BDA134-6_01102
BDA134-6_01103
BDA134-6_01104	K02042
BDA134-6_01105	K02042
BDA134-6_01106	K02044
BDA134-6_01107	K02041
BDA134-6_01108
BDA134-6_01109	K21963
BDA134-6_01110	K21964
BDA134-6_01111	K21965
BDA134-6_01112	K21966
BDA134-6_01113	K21967
BDA134-6_01114	K21968
BDA134-6_01115
BDA134-6_01116
BDA134-6_01117	K02028
BDA134-6_01118	K10039
BDA134-6_01119
BDA134-6_01120	K01996
BDA134-6_01121	K01995
BDA134-6_01122	K11955
BDA134-6_01123	K01997
BDA134-6_01124
BDA134-6_01125
BDA134-6_01126
BDA134-6_01127	K16238
BDA134-6_01128	K16235
BDA134-6_01129	K00547
BDA134-6_01130	K02010
BDA134-6_01131	K02011
BDA134-6_01132	K02012
BDA134-6_01133	K08171
BDA134-6_01134	K11617
BDA134-6_01135	K07695
BDA134-6_01136	K15551
BDA134-6_01137	K10831
BDA134-6_01138	K15552
BDA134-6_01139	K03119
BDA134-6_01140
BDA134-6_01141	K07491
BDA134-6_01142	K01698
BDA134-6_01143	K18988
BDA134-6_01144
BDA134-6_01145	K17938
BDA134-6_01146
BDA134-6_01147
BDA134-6_01148
BDA134-6_01149	K01921
BDA134-6_01150
BDA134-6_01151	K08161
BDA134-6_01152	K00046
BDA134-6_01153
BDA134-6_01154	K06146
BDA134-6_01155
BDA134-6_01156	K01077
BDA134-6_01157
BDA134-6_01158	K00286
BDA134-6_01159	K09768
BDA134-6_01160
BDA134-6_01161	K00891
BDA134-6_01162
BDA134-6_01163	K14591
BDA134-6_01164	K09913
BDA134-6_01165	K03554
BDA134-6_01166	K00847
BDA134-6_01167
BDA134-6_01168	K03546
BDA134-6_01169	K03547
BDA134-6_01170	K07657
BDA134-6_01171	K07636
BDA134-6_01172	K03311
BDA134-6_01173	K11736
BDA134-6_01174	K01187
BDA134-6_01175
BDA134-6_01176
BDA134-6_01177	K09932
BDA134-6_01178
BDA134-6_01179
BDA134-6_01180
BDA134-6_01181	K03386
BDA134-6_01182	K08682
BDA134-6_01183	K07568
BDA134-6_01184	K00773
BDA134-6_01185	K03210
BDA134-6_01186	K03072
BDA134-6_01187	K03074
BDA134-6_01188
BDA134-6_01189	K06996
BDA134-6_01190
BDA134-6_01191	K05517
BDA134-6_01192
BDA134-6_01193	K07738
BDA134-6_01194	K11752
BDA134-6_01195	K00794
BDA134-6_01196	K03625
BDA134-6_01197	K00946
BDA134-6_01198	K01095
BDA134-6_01199	K23107
BDA134-6_01200	K01662
BDA134-6_01201	K00795
BDA134-6_01202	K03602
BDA134-6_01203	K03151
BDA134-6_01204	K03152
BDA134-6_01205	K00077
BDA134-6_01206	K09767
BDA134-6_01207
BDA134-6_01208
BDA134-6_01209	K00997
BDA134-6_01210
BDA134-6_01211
BDA134-6_01212
BDA134-6_01213
BDA134-6_01214
BDA134-6_01215
BDA134-6_01216
BDA134-6_01217	K02003
BDA134-6_01218
BDA134-6_01219	K02004
BDA134-6_01220
BDA134-6_01221
BDA134-6_01222
BDA134-6_01223
BDA134-6_01224
BDA134-6_01225
BDA134-6_01226
BDA134-6_01227
BDA134-6_01228
BDA134-6_01229
BDA134-6_01230	K05898
BDA134-6_01231
BDA134-6_01232
BDA134-6_01233
BDA134-6_01234
BDA134-6_01235
BDA134-6_01236	K02257
BDA134-6_01237	K02300
BDA134-6_01238	K02299
BDA134-6_01239	K02298
BDA134-6_01240	K02297
BDA134-6_01241	K08218
BDA134-6_01242	K07286
BDA134-6_01243	K05527
BDA134-6_01244	K03545
BDA134-6_01245	K01358
BDA134-6_01246	K03544
BDA134-6_01247	K01338
BDA134-6_01248	K03530
BDA134-6_01249	K03770
BDA134-6_01250
BDA134-6_01251	K02237
BDA134-6_01252	K12500
BDA134-6_01253	K06920
BDA134-6_01254
BDA134-6_01255	K11938
BDA134-6_01256	K01738
BDA134-6_01257	K05800
BDA134-6_01258	K18889
BDA134-6_01259	K18890
BDA134-6_01260
BDA134-6_01261	K04752
BDA134-6_01262	K03320
BDA134-6_01263	K10805
BDA134-6_01264	K09914
BDA134-6_01265	K07443
BDA134-6_01266
BDA134-6_01267
BDA134-6_01268
BDA134-6_01269
BDA134-6_01270	K07149
BDA134-6_01271
BDA134-6_01272	K08970
BDA134-6_01273	K23240
BDA134-6_01274
BDA134-6_01275	K10112
BDA134-6_01276	K15770
BDA134-6_01277	K15771
BDA134-6_01278	K15772
BDA134-6_01279	K01224
BDA134-6_01280	K12308
BDA134-6_01281
BDA134-6_01282
BDA134-6_01283
BDA134-6_01284	K02909
BDA134-6_01285	K02919
BDA134-6_01286
BDA134-6_01287	K00375
BDA134-6_01288
BDA134-6_01289	K00661
BDA134-6_01290	K05839
BDA134-6_01291	K19162
BDA134-6_01292	K18138
BDA134-6_01293	K03585
BDA134-6_01294	K03577
BDA134-6_01295	K05802
BDA134-6_01296
BDA134-6_01297
BDA134-6_01298
BDA134-6_01299	K04067
BDA134-6_01300	K09790
BDA134-6_01301	K00759
BDA134-6_01302	K02343
BDA134-6_01303	K09747
BDA134-6_01304	K06187
BDA134-6_01305	K04079
BDA134-6_01306	K00939
BDA134-6_01307	K01772
BDA134-6_01308	K00892
BDA134-6_01309	K03455
BDA134-6_01310	K08223
BDA134-6_01311	K11751
BDA134-6_01312	K03976
BDA134-6_01313	K09973
BDA134-6_01314	K17686
BDA134-6_01315	K19591
BDA134-6_01316
BDA134-6_01317
BDA134-6_01318	K07340
BDA134-6_01319
BDA134-6_01320	K02068
BDA134-6_01321	K02069
BDA134-6_01322	K05838
BDA134-6_01323
BDA134-6_01324	K10804
BDA134-6_01325	K02003
BDA134-6_01326	K02004
BDA134-6_01327
BDA134-6_01328
BDA134-6_01329	K06917
BDA134-6_01330	K10972
BDA134-6_01331	K01483
BDA134-6_01332	K10973
BDA134-6_01333	K01608
BDA134-6_01334	K01816
BDA134-6_01335	K00042
BDA134-6_01336
BDA134-6_01337	K10975
BDA134-6_01338	K01466
BDA134-6_01339
BDA134-6_01340	K00865
BDA134-6_01341	K14977
BDA134-6_01342	K02083
BDA134-6_01343	K00073
BDA134-6_01344	K02381
BDA134-6_01345
BDA134-6_01346
BDA134-6_01347	K00926
BDA134-6_01348	K01589
BDA134-6_01349	K01588
BDA134-6_01350	K03269
BDA134-6_01351	K03768
BDA134-6_01352	K01883
BDA134-6_01353	K14761
BDA134-6_01354	K01491
BDA134-6_01356	K07734
BDA134-6_01357
BDA134-6_01358	K18650
BDA134-6_01359
BDA134-6_01360
BDA134-6_01361
BDA134-6_01362
BDA134-6_01363	K03765
BDA134-6_01364	K03757
BDA134-6_01365	K01582
BDA134-6_01366	K03305
BDA134-6_01367	K04567
BDA134-6_01368
BDA134-6_01369	K17836
BDA134-6_01370	K00078
BDA134-6_01371	K00010
BDA134-6_01372
BDA134-6_01373	K17213
BDA134-6_01374	K10441
BDA134-6_01375
BDA134-6_01376
BDA134-6_01377
BDA134-6_01378	K01999
BDA134-6_01379	K01996
BDA134-6_01380	K01995
BDA134-6_01381	K01998
BDA134-6_01382	K01997
BDA134-6_01383
BDA134-6_01384	K02757
BDA134-6_01385	K01223
BDA134-6_01386	K03488
BDA134-6_01387
BDA134-6_01388	K01193
BDA134-6_01389	K02810
BDA134-6_01390
BDA134-6_01391	K00847
BDA134-6_01392	K02013
BDA134-6_01393	K02015
BDA134-6_01394	K25034
BDA134-6_01395
BDA134-6_01396
BDA134-6_01397
BDA134-6_01398
BDA134-6_01399
BDA134-6_01400
BDA134-6_01401	K11732
BDA134-6_01402
BDA134-6_01403
BDA134-6_01404
BDA134-6_01405
BDA134-6_01406
BDA134-6_01407
BDA134-6_01408
BDA134-6_01409
BDA134-6_01410
BDA134-6_01411
BDA134-6_01412
BDA134-6_01413
BDA134-6_01414
BDA134-6_01415	K16053
BDA134-6_01416
BDA134-6_01417
BDA134-6_01418	K10679
BDA134-6_01419
BDA134-6_01420
BDA134-6_01421
BDA134-6_01422	K13653
BDA134-6_01423	K02014
BDA134-6_01424
BDA134-6_01425
BDA134-6_01426
BDA134-6_01427	K01537
BDA134-6_01428
BDA134-6_01429
BDA134-6_01430
BDA134-6_01431	K06048
BDA134-6_01432
BDA134-6_01433
BDA134-6_01434
BDA134-6_01435
BDA134-6_01436	K02031
BDA134-6_01437	K01426
BDA134-6_01438
BDA134-6_01439
BDA134-6_01440
BDA134-6_01441
BDA134-6_01442
BDA134-6_01443
BDA134-6_01444
BDA134-6_01445
BDA134-6_01446	K16963
BDA134-6_01447
BDA134-6_01448	K00827
BDA134-6_01449	K22479
BDA134-6_01450	K00108
BDA134-6_01451	K00130
BDA134-6_01452	K02167
BDA134-6_01453	K02168
BDA134-6_01454	K18922
BDA134-6_01455
BDA134-6_01456	K00059
BDA134-6_01457
BDA134-6_01458
BDA134-6_01459
BDA134-6_01460
BDA134-6_01461
BDA134-6_01462
BDA134-6_01463	K00615
BDA134-6_01464	K00615
BDA134-6_01465	K02362
BDA134-6_01466	K19611
BDA134-6_01467	K07214
BDA134-6_01468
BDA134-6_01469	K02364
BDA134-6_01470	K23188
BDA134-6_01471	K23187
BDA134-6_01472	K23186
BDA134-6_01473	K08225
BDA134-6_01474	K23185
BDA134-6_01475	K02361
BDA134-6_01476	K02363
BDA134-6_01477	K01252
BDA134-6_01478	K00216
BDA134-6_01479	K24147
BDA134-6_01480
BDA134-6_01481	K06200
BDA134-6_01482
BDA134-6_01483
BDA134-6_01484
BDA134-6_01485	K08317
BDA134-6_01486
BDA134-6_01487
BDA134-6_01488
BDA134-6_01489
BDA134-6_01490	K00899
BDA134-6_01491	K08963
BDA134-6_01492
BDA134-6_01493	K07783
BDA134-6_01494	K01092
BDA134-6_01495
BDA134-6_01496
BDA134-6_01497
BDA134-6_01498	K10974
BDA134-6_01499	K08964
BDA134-6_01500	K00854
BDA134-6_01501	K00058
BDA134-6_01502
BDA134-6_01503
BDA134-6_01504
BDA134-6_01505
BDA134-6_01506
BDA134-6_01507	K08351
BDA134-6_01508	K08967
BDA134-6_01509	K09880
BDA134-6_01510	K14287
BDA134-6_01511
BDA134-6_01512
BDA134-6_01513
BDA134-6_01514	K24119
BDA134-6_01515	K03387
BDA134-6_01516	K11932
BDA134-6_01517	K06140
BDA134-6_01518	K01169
BDA134-6_01519	K03326
BDA134-6_01520	K12973
BDA134-6_01521	K03704
BDA134-6_01522	K06199
BDA134-6_01523	K11206
BDA134-6_01524	K03425
BDA134-6_01525	K03644
BDA134-6_01526
BDA134-6_01527	K03801
BDA134-6_01528	K09158
BDA134-6_01529	K07258
BDA134-6_01530	K03642
BDA134-6_01531	K05837
BDA134-6_01532	K05515
BDA134-6_01533	K00783
BDA134-6_01534	K09710
BDA134-6_01535	K02226
BDA134-6_01536	K00969
BDA134-6_01537	K02340
BDA134-6_01538	K03643
BDA134-6_01539	K01869
BDA134-6_01540
BDA134-6_01541
BDA134-6_01542
BDA134-6_01543	K10004
BDA134-6_01544	K10002
BDA134-6_01545	K10003
BDA134-6_01546	K10001
BDA134-6_01547	K03820
BDA134-6_01548	K06189
BDA134-6_01549	K07042
BDA134-6_01550	K06217
BDA134-6_01551	K06168
BDA134-6_01552	K03184
BDA134-6_01560	K01953
BDA134-6_01561	K02566
BDA134-6_01562	K02565
BDA134-6_01563	K01443
BDA134-6_01564	K02564
BDA134-6_01565	K02804
BDA134-6_01566	K01886
BDA134-6_01567
BDA134-6_01568
BDA134-6_01569
BDA134-6_01570
BDA134-6_01571
BDA134-6_01572
BDA134-6_01573	K03711
BDA134-6_01574	K03839
BDA134-6_01575
BDA134-6_01576	K01175
BDA134-6_01577	K03645
BDA134-6_01578	K01835
BDA134-6_01579
BDA134-6_01580
BDA134-6_01581	K00008
BDA134-6_01582
BDA134-6_01583
BDA134-6_01584	K10440
BDA134-6_01585
BDA134-6_01586
BDA134-6_01587	K03077
BDA134-6_01588	K07667
BDA134-6_01589	K07646
BDA134-6_01590	K01548
BDA134-6_01591	K01547
BDA134-6_01592	K01546
BDA134-6_01593
BDA134-6_01594	K01669
BDA134-6_01595	K03305
BDA134-6_01596
BDA134-6_01597	K23123
BDA134-6_01598	K23124
BDA134-6_01599	K07160
BDA134-6_01600
BDA134-6_01601
BDA134-6_01602	K01304
BDA134-6_01603	K05522
BDA134-6_01604	K01647
BDA134-6_01605	K00241
BDA134-6_01606	K00242
BDA134-6_01607	K00239
BDA134-6_01608	K00240
BDA134-6_01609	K00164
BDA134-6_01610	K00658
BDA134-6_01611	K01903
BDA134-6_01612	K01902
BDA134-6_01613
BDA134-6_01614	K11477
BDA134-6_01615
BDA134-6_01616
BDA134-6_01617
BDA134-6_01618
BDA134-6_01619	K22130
BDA134-6_01620	K21948
BDA134-6_01621
BDA134-6_01622
BDA134-6_01623	K19221
BDA134-6_01624	K01676
BDA134-6_01625	K01425
BDA134-6_01626
BDA134-6_01627
BDA134-6_01628
BDA134-6_01629
BDA134-6_01630
BDA134-6_01631
BDA134-6_01632
BDA134-6_01633	K00425
BDA134-6_01634	K00426
BDA134-6_01635	K00424
BDA134-6_01636
BDA134-6_01637	K07107
BDA134-6_01638	K03562
BDA134-6_01639	K03560
BDA134-6_01640	K03646
BDA134-6_01641	K03641
BDA134-6_01642	K03640
BDA134-6_01643
BDA134-6_01649	K03517
BDA134-6_01650	K03811
BDA134-6_01651	K16264
BDA134-6_01652
BDA134-6_01653	K01626
BDA134-6_01654	K01834
BDA134-6_01655	K01785
BDA134-6_01656	K00849
BDA134-6_01657	K00965
BDA134-6_01658	K01784
BDA134-6_01659	K05776
BDA134-6_01660	K02019
BDA134-6_01661
BDA134-6_01662	K02020
BDA134-6_01663	K02018
BDA134-6_01664	K02017
BDA134-6_01665
BDA134-6_01666	K07404
BDA134-6_01667	K18852
BDA134-6_01668
BDA134-6_01669	K21976
BDA134-6_01670	K21974
BDA134-6_01671	K21973
BDA134-6_01672	K21972
BDA134-6_01673
BDA134-6_01674
BDA134-6_01675	K01051
BDA134-6_01676	K01468
BDA134-6_01677	K01476
BDA134-6_01678	K24967
BDA134-6_01679	K01712
BDA134-6_01680	K01745
BDA134-6_01681	K13871
BDA134-6_01682
BDA134-6_01683	K00833
BDA134-6_01684	K01012
BDA134-6_01685	K00652
BDA134-6_01686	K02169
BDA134-6_01687	K01935
BDA134-6_01688
BDA134-6_01689	K03702
BDA134-6_01690
BDA134-6_01691	K07643
BDA134-6_01692	K07771
BDA134-6_01693	K03760
BDA134-6_01694
BDA134-6_01695	K03639
BDA134-6_01696	K03638
BDA134-6_01697	K03637
BDA134-6_01698	K03636
BDA134-6_01699	K03635
BDA134-6_01700	K06890
BDA134-6_01701	K07027
BDA134-6_01702	K06131
BDA134-6_01703
BDA134-6_01704
BDA134-6_01705	K25180
BDA134-6_01706	K25181
BDA134-6_01707	K25182
BDA134-6_01708	K25183
BDA134-6_01709	K23777
BDA134-6_01710
BDA134-6_01711
BDA134-6_01712	K11147
BDA134-6_01713	K00615
BDA134-6_01714	K00615
BDA134-6_01715	K11927
BDA134-6_01716	K03722
BDA134-6_01717
BDA134-6_01718
BDA134-6_01719
BDA134-6_01720
BDA134-6_01721	K07336
BDA134-6_01722	K16090
BDA134-6_01723
BDA134-6_01724	K06970
BDA134-6_01725	K22044
BDA134-6_01726	K07279
BDA134-6_01727
BDA134-6_01728	K10038
BDA134-6_01729	K10037
BDA134-6_01730	K10036
BDA134-6_01731	K04047
BDA134-6_01732	K11939
BDA134-6_01733	K11934
BDA134-6_01734
BDA134-6_01735
BDA134-6_01736	K11924
BDA134-6_01737
BDA134-6_01738
BDA134-6_01739	K01223
BDA134-6_01740	K03492
BDA134-6_01741	K19235
BDA134-6_01742
BDA134-6_01743
BDA134-6_01744	K05546
BDA134-6_01745
BDA134-6_01746
BDA134-6_01747
BDA134-6_01748	K07757
BDA134-6_01749
BDA134-6_01750	K04069
BDA134-6_01751	K21029
BDA134-6_01752	K03750
BDA134-6_01753	K13051
BDA134-6_01754	K13892
BDA134-6_01755	K13889
BDA134-6_01756	K13890
BDA134-6_01757	K13891
BDA134-6_01758	K14441
BDA134-6_01759
BDA134-6_01760
BDA134-6_01761	K19688
BDA134-6_01762	K21430
BDA134-6_01763	K00799
BDA134-6_01764	K07258
BDA134-6_01765	K11534
BDA134-6_01766	K19302
BDA134-6_01767	K08160
BDA134-6_01768	K20861
BDA134-6_01769
BDA134-6_01770	K23778
BDA134-6_01771	K07085
BDA134-6_01772
BDA134-6_01773	K03674
BDA134-6_01774
BDA134-6_01775	K10678
BDA134-6_01776	K05844
BDA134-6_01777
BDA134-6_01778	K11073
BDA134-6_01779	K11076
BDA134-6_01780	K11075
BDA134-6_01781	K11074
BDA134-6_01782
BDA134-6_01783	K03212
BDA134-6_01784	K02483
BDA134-6_01785
BDA134-6_01786	K09996
BDA134-6_01787	K09998
BDA134-6_01788	K09999
BDA134-6_01789	K09997
BDA134-6_01790	K10000
BDA134-6_01791
BDA134-6_01792
BDA134-6_01793	K11066
BDA134-6_01794
BDA134-6_01795
BDA134-6_01796	K01620
BDA134-6_01797	K00156
BDA134-6_01798
BDA134-6_01799	K11933
BDA134-6_01800	K05601
BDA134-6_01801
BDA134-6_01802	K06188
BDA134-6_01803	K07459
BDA134-6_01804	K13888
BDA134-6_01805	K05685
BDA134-6_01806	K03704
BDA134-6_01807	K06891
BDA134-6_01808	K03694
BDA134-6_01809	K02518
BDA134-6_01810	K00684
BDA134-6_01811	K16012
BDA134-6_01812	K16013
BDA134-6_01813	K00384
BDA134-6_01814	K03719
BDA134-6_01815	K03466
BDA134-6_01816	K03634
BDA134-6_01817	K07478
BDA134-6_01818	K01875
BDA134-6_01819	K07306
BDA134-6_01820	K07307
BDA134-6_01821	K07308
BDA134-6_01822	K08219
BDA134-6_01823
BDA134-6_01824
BDA134-6_01825	K00615
BDA134-6_01826
BDA134-6_01827
BDA134-6_01828
BDA134-6_01829	K04069
BDA134-6_01830	K00656
BDA134-6_01831	K06212
BDA134-6_01832	K09136
BDA134-6_01833
BDA134-6_01834	K00831
BDA134-6_01835	K00800
BDA134-6_01836	K07387
BDA134-6_01837	K00945
BDA134-6_01838	K02945
BDA134-6_01839	K05788
BDA134-6_01840	K02238
BDA134-6_01841	K11085
BDA134-6_01842	K00912
BDA134-6_01843	K09927
BDA134-6_01844	K09791
BDA134-6_01845	K00979
BDA134-6_01846
BDA134-6_01847
BDA134-6_01848	K06219
BDA134-6_01849	K03633
BDA134-6_01850	K03804
BDA134-6_01851	K03632
BDA134-6_01852	K21470
BDA134-6_01853
BDA134-6_01854	K01069
BDA134-6_01855	K00813
BDA134-6_01856
BDA134-6_01857	K01893
BDA134-6_01858	K00763
BDA134-6_01859	K01256
BDA134-6_01860	K15555
BDA134-6_01861	K15554
BDA134-6_01862	K00299
BDA134-6_01863	K00254
BDA134-6_01864	K18657
BDA134-6_01865	K07140
BDA134-6_01866	K12297
BDA134-6_01867	K15738
BDA134-6_01868	K03808
BDA134-6_01869	K06192
BDA134-6_01870	K09857
BDA134-6_01871	K01716
BDA134-6_01872	K04770
BDA134-6_01873	K09911
BDA134-6_01874	K03286
BDA134-6_01875	K13053
BDA134-6_01876	K07343
BDA134-6_01877
BDA134-6_01878
BDA134-6_01879	K03658
BDA134-6_01880	K01734
BDA134-6_01881	K06929
BDA134-6_01882
BDA134-6_01883
BDA134-6_01884	K12536
BDA134-6_01885	K12537
BDA134-6_01886	K00712
BDA134-6_01887
BDA134-6_01888	K11940
BDA134-6_01889	K06969
BDA134-6_01890
BDA134-6_01891
BDA134-6_01892	K01512
BDA134-6_01893	K11179
BDA134-6_01894	K19416
BDA134-6_01895	K15580
BDA134-6_01897	K00812
BDA134-6_01898
BDA134-6_01899
BDA134-6_01900	K01271
BDA134-6_01901
BDA134-6_01902	K01439
BDA134-6_01903	K16787
BDA134-6_01904	K02029
BDA134-6_01905
BDA134-6_01906
BDA134-6_01907	K00059
BDA134-6_01908
BDA134-6_01909
BDA134-6_01910
BDA134-6_01911
BDA134-6_01912	K07406
BDA134-6_01913
BDA134-6_01914
BDA134-6_01915
BDA134-6_01916
BDA134-6_01917
BDA134-6_01918
BDA134-6_01919
BDA134-6_01920
BDA134-6_01921
BDA134-6_01922
BDA134-6_01923
BDA134-6_01924
BDA134-6_01925
BDA134-6_01926
BDA134-6_01927	K01646
BDA134-6_01928	K01644
BDA134-6_01929	K01643
BDA134-6_01930	K05964
BDA134-6_01931
BDA134-6_01932	K07002
BDA134-6_01933	K01682
BDA134-6_01934
BDA134-6_01935	K03704
BDA134-6_01936
BDA134-6_01937
BDA134-6_01938
BDA134-6_01939	K02483
BDA134-6_01940
BDA134-6_01941
BDA134-6_01942
BDA134-6_01943
BDA134-6_01944
BDA134-6_01945	K03805
BDA134-6_01946
BDA134-6_01947
BDA134-6_01948
BDA134-6_01950
BDA134-6_01951
BDA134-6_01952
BDA134-6_01953	K02012
BDA134-6_01954	K02011
BDA134-6_01955	K02010
BDA134-6_01956	K22444
BDA134-6_01957	K13600
BDA134-6_01958
BDA134-6_01959	K09838
BDA134-6_01960
BDA134-6_01961
BDA134-6_01962	K07127
BDA134-6_01963	K01487
BDA134-6_01964	K03457
BDA134-6_01965
BDA134-6_01966
BDA134-6_01967
BDA134-6_01968
BDA134-6_01969	K02433
BDA134-6_01970
BDA134-6_01971	K00681
BDA134-6_01972
BDA134-6_01973	K02030
BDA134-6_01974
BDA134-6_01975
BDA134-6_01976
BDA134-6_01977	K00839
BDA134-6_01978	K02083
BDA134-6_01979
BDA134-6_01980
BDA134-6_01981
BDA134-6_01982
BDA134-6_01983
BDA134-6_01984
BDA134-6_01985
BDA134-6_01986	K18967
BDA134-6_01987	K21701
BDA134-6_01988
BDA134-6_01989	K11202
BDA134-6_01990	K04069
BDA134-6_01991
BDA134-6_01992	K11202
BDA134-6_01993	K11203
BDA134-6_01994	K23991
BDA134-6_01995	K07246
BDA134-6_01996	K16135
BDA134-6_01997	K09471
BDA134-6_01998	K09472
BDA134-6_01999	K14056
BDA134-6_02000	K09473
BDA134-6_02001	K09470
BDA134-6_02002	K14052
BDA134-6_02003
BDA134-6_02004
BDA134-6_02005	K01085
BDA134-6_02006
BDA134-6_02007	K03809
BDA134-6_02008
BDA134-6_02009	K09016
BDA134-6_02010	K09024
BDA134-6_02011	K09019
BDA134-6_02012	K09023
BDA134-6_02013	K09021
BDA134-6_02014	K09020
BDA134-6_02015	K09018
BDA134-6_02016	K09017
BDA134-6_02017
BDA134-6_02018	K13821
BDA134-6_02019	K11928
BDA134-6_02020
BDA134-6_02021	K11535
BDA134-6_02022	K07243
BDA134-6_02023	K07224
BDA134-6_02024	K16301
BDA134-6_02025	K06217
BDA134-6_02026
BDA134-6_02027
BDA134-6_02028	K14491
BDA134-6_02029
BDA134-6_02030
BDA134-6_02031
BDA134-6_02033
BDA134-6_02034	K06911
BDA134-6_02035
BDA134-6_02036
BDA134-6_02037
BDA134-6_02038
BDA134-6_02039
0	K02557
BDA134-6_02041
BDA134-6_02042
BDA134-6_02043
BDA134-6_02044
BDA134-6_02045
BDA134-6_02046
BDA134-6_02047
BDA134-6_02048
BDA134-6_02049
BDA134-6_02050
BDA134-6_02051
BDA134-6_02052
BDA134-6_02053
BDA134-6_02054
BDA134-6_02055
BDA134-6_02056
BDA134-6_02057
BDA134-6_02058
BDA134-6_02060	K12972
BDA134-6_02061	K04477
BDA134-6_02062
BDA134-6_02063
[truncated: 3,500 more rows]

## Sheet: BDA59-3 COG0677-COG1609
COG0677
ID=BDA59-3_00172;eC_number=1.1.1.336;Name=wecC;db_xref=COG:COG0677;gene=wecC;inference=ab initio prediction:Prodigal:002006,similar to AA sequence:UniProtKB:P27829;locus_tag=BDA59-3_00172;product=UDP-N-acetyl-D-mannosamine dehydrogenase
COG1609
ID=BDA59-3_00013;Name=rbsR_1;db_xref=COG:COG1609;gene=rbsR_1;inference=ab initio prediction:Prodigal:002006,similar to AA sequence:UniProtKB:P0ACQ0;locus_tag=BDA59-3_00013;product=Ribose operon repressor
ID=BDA59-3_00103;Name=cytR_1;db_xref=COG:COG1609;gene=cytR_1;inference=ab initio prediction:Prodigal:002006,similar to AA sequence:UniProtKB:P0ACN7;locus_tag=BDA59-3_00103;product=HTH-type transcriptional repressor CytR
ID=BDA59-3_00523;Name=treR;db_xref=COG:COG1609;gene=treR;inference=ab initio prediction:Prodigal:002006,similar to AA sequence:UniProtKB:P36673;locus_tag=BDA59-3_00523;product=HTH-type transcriptional regulator TreR
ID=BDA59-3_00751;Name=cra_1;db_xref=COG:COG1609;gene=cra_1;inference=ab initio prediction:Prodigal:002006,similar to AA sequence:UniProtKB:P0ACP1;locus_tag=BDA59-3_00751;product=Catabolite repressor/activator
ID=BDA59-3_00968;Name=cytR_2;db_xref=COG:COG1609;gene=cytR_2;inference=ab initio prediction:Prodigal:002006,similar to AA sequence:UniProtKB:P0ACN7;locus_tag=BDA59-3_00968;product=HTH-type transcriptional repressor CytR
ID=BDA59-3_01084;Name=lacI_1;db_xref=COG:COG1609;gene=lacI_1;inference=ab initio prediction:Prodigal:002006,similar to AA sequence:UniProtKB:P03023;locus_tag=BDA59-3_01084;product=Lactose operon repressor
ID=BDA59-3_01152;Name=malI;db_xref=COG:COG1609;gene=malI;inference=ab initio prediction:Prodigal:002006,similar to AA sequence:UniProtKB:P18811;locus_tag=BDA59-3_01152;product=Maltose regulon regulatory protein MalI
ID=BDA59-3_01276;Name=rbsR_2;db_xref=COG:COG1609;gene=rbsR_2;inference=ab initio prediction:Prodigal:002006,similar to AA sequence:UniProtKB:P0ACQ0;locus_tag=BDA59-3_01276;product=Ribose operon repressor
ID=BDA59-3_01544;Name=cytR_3;db_xref=COG:COG1609;gene=cytR_3;inference=ab initio prediction:Prodigal:002006,similar to AA sequence:UniProtKB:P0ACN7;locus_tag=BDA59-3_01544;product=HTH-type transcriptional repressor CytR
ID=BDA59-3_02151;Name=degA;db_xref=COG:COG1609;gene=degA;inference=ab initio prediction:Prodigal:002006,similar to AA sequence:UniProtKB:P37947;locus_tag=BDA59-3_02151;product=HTH-type transcriptional regulator DegA
ID=BDA59-3_02812;Name=lacI_2;db_xref=COG:COG1609;gene=lacI_2;inference=ab initio prediction:Prodigal:002006,similar to AA sequence:UniProtKB:P03023;locus_tag=BDA59-3_02812;product=Lactose operon repressor
ID=BDA59-3_02949;Name=purR;db_xref=COG:COG1609;gene=purR;inference=ab initio prediction:Prodigal:002006,similar to AA sequence:UniProtKB:P0ACP7;locus_tag=BDA59-3_02949;product=HTH-type transcriptional repressor PurR
ID=BDA59-3_03466;Name=galS;db_xref=COG:COG1609;gene=galS;inference=ab initio prediction:Prodigal:002006,similar to AA sequence:UniProtKB:P25748;locus_tag=BDA59-3_03466;product=HTH-type transcriptional regulator GalS
ID=BDA59-3_03655;Name=ascG_1;db_xref=COG:COG1609;gene=ascG_1;inference=ab initio prediction:Prodigal:002006,similar to AA sequence:UniProtKB:P24242;locus_tag=BDA59-3_03655;product=HTH-type transcriptional regulator AscG
ID=BDA59-3_04003;Name=ascG_2;db_xref=COG:COG1609;gene=ascG_2;inference=ab initio prediction:Prodigal:002006,similar to AA sequence:UniProtKB:P24242;locus_tag=BDA59-3_04003;product=HTH-type transcriptional regulator AscG
ID=BDA59-3_04135;Name=galR;db_xref=COG:COG1609;gene=galR;inference=ab initio prediction:Prodigal:002006,similar to AA sequence:UniProtKB:P03024;locus_tag=BDA59-3_04135;product=HTH-type transcriptional regulator GalR
ID=BDA59-3_04141;Name=ascG_3;db_xref=COG:COG1609;gene=ascG_3;inference=ab initio prediction:Prodigal:002006,similar to AA sequence:UniProtKB:P24242;locus_tag=BDA59-3_04141;product=HTH-type transcriptional regulator AscG
ID=BDA59-3_04268;Name=cra_2;db_xref=COG:COG1609;gene=cra_2;inference=ab initio prediction:Prodigal:002006,similar to AA sequence:UniProtKB:P0ACP1;locus_tag=BDA59-3_04268;product=Catabolite repressor/activator
ID=BDA59-3_04375;Name=ascG_4;db_xref=COG:COG1609;gene=ascG_4;inference=ab initio prediction:Prodigal:002006,similar to AA sequence:UniProtKB:P24242;locus_tag=BDA59-3_04375;product=HTH-type transcriptional regulator AscG
ID=BDA59-3_04863;Name=kdgR_2;db_xref=COG:COG1609;gene=kdgR_2;inference=ab initio prediction:Prodigal:002006,similar to AA sequence:UniProtKB:P50844;locus_tag=BDA59-3_04863;product=HTH-type transcriptional regulator KdgR
ID=BDA59-3_04995;Name=ccpA;db_xref=COG:COG1609;gene=ccpA;inference=ab initio prediction:Prodigal:002006,similar to AA sequence:UniProtKB:P25144;locus_tag=BDA59-3_04995;product=Catabolite control protein A

## Sheet: BDA62-3 COG0677-COG1609
COG0677
ID=BDA62-3_00151;eC_number=1.1.1.336;Name=wecC;db_xref=COG:COG0677;gene=wecC;inference=ab initio prediction:Prodigal:002006,similar to AA sequence:UniProtKB:P27829;locus_tag=BDA62-3_00151;product=UDP-N-acetyl-D-mannosamine dehydrogenase
COG1609
ID=BDA62-3_00012;Name=rbsR_1;db_xref=COG:COG1609;gene=rbsR_1;inference=ab initio prediction:Prodigal:002006,similar to AA sequence:UniProtKB:P0ACQ0;locus_tag=BDA62-3_00012;product=Ribose operon repressor
ID=BDA62-3_00100;Name=cytR_1;db_xref=COG:COG1609;gene=cytR_1;inference=ab initio prediction:Prodigal:002006,similar to AA sequence:UniProtKB:P0ACN7;locus_tag=BDA62-3_00100;product=HTH-type transcriptional repressor CytR
ID=BDA62-3_00330;Name=degA;db_xref=COG:COG1609;gene=degA;inference=ab initio prediction:Prodigal:002006,similar to AA sequence:UniProtKB:P37947;locus_tag=BDA62-3_00330;product=HTH-type transcriptional regulator DegA
ID=BDA62-3_00519;Name=treR;db_xref=COG:COG1609;gene=treR;inference=ab initio prediction:Prodigal:002006,similar to AA sequence:UniProtKB:P36673;locus_tag=BDA62-3_00519;product=HTH-type transcriptional regulator TreR
ID=BDA62-3_00749;Name=cra_1;db_xref=COG:COG1609;gene=cra_1;inference=ab initio prediction:Prodigal:002006,similar to AA sequence:UniProtKB:P0ACP1;locus_tag=BDA62-3_00749;product=Catabolite repressor/activator
ID=BDA62-3_01070;Name=lacI_1;db_xref=COG:COG1609;gene=lacI_1;inference=ab initio prediction:Prodigal:002006,similar to AA sequence:UniProtKB:P03023;locus_tag=BDA62-3_01070;product=Lactose operon repressor
ID=BDA62-3_01133;Name=malI;db_xref=COG:COG1609;gene=malI;inference=ab initio prediction:Prodigal:002006,similar to AA sequence:UniProtKB:P18811;locus_tag=BDA62-3_01133;product=Maltose regulon regulatory protein MalI
ID=BDA62-3_01466;Name=cytR_2;db_xref=COG:COG1609;gene=cytR_2;inference=ab initio prediction:Prodigal:002006,similar to AA sequence:UniProtKB:P0ACN7;locus_tag=BDA62-3_01466;product=HTH-type transcriptional repressor CytR
ID=BDA62-3_02055;Name=purR_1;db_xref=COG:COG1609;gene=purR_1;inference=ab initio prediction:Prodigal:002006,similar to AA sequence:UniProtKB:P0ACP7;locus_tag=BDA62-3_02055;product=HTH-type transcriptional repressor PurR
ID=BDA62-3_03002;Name=lacI_2;db_xref=COG:COG1609;gene=lacI_2;inference=ab initio prediction:Prodigal:002006,similar to AA sequence:UniProtKB:P03023;locus_tag=BDA62-3_03002;product=Lactose operon repressor
ID=BDA62-3_03049;Name=galS;db_xref=COG:COG1609;gene=galS;inference=ab initio prediction:Prodigal:002006,similar to AA sequence:UniProtKB:P25748;locus_tag=BDA62-3_03049;product=HTH-type transcriptional regulator GalS
ID=BDA62-3_03234;Name=rbsR_2;db_xref=COG:COG1609;gene=rbsR_2;inference=ab initio prediction:Prodigal:002006,similar to AA sequence:UniProtKB:P0ACQ0;locus_tag=BDA62-3_03234;product=Ribose operon repressor
ID=BDA62-3_03576;Name=cra_2;db_xref=COG:COG1609;gene=cra_2;inference=ab initio prediction:Prodigal:002006,similar to AA sequence:UniProtKB:P0ACP1;locus_tag=BDA62-3_03576;product=Catabolite repressor/activator
ID=BDA62-3_03639;Name=ascG_1;db_xref=COG:COG1609;gene=ascG_1;inference=ab initio prediction:Prodigal:002006,similar to AA sequence:UniProtKB:P24242;locus_tag=BDA62-3_03639;product=HTH-type transcriptional regulator AscG
ID=BDA62-3_03653;Name=ascG_2;db_xref=COG:COG1609;gene=ascG_2;inference=ab initio prediction:Prodigal:002006,similar to AA sequence:UniProtKB:P24242;locus_tag=BDA62-3_03653;product=HTH-type transcriptional regulator AscG
ID=BDA62-3_03762;Name=galR;db_xref=COG:COG1609;gene=galR;inference=ab initio prediction:Prodigal:002006,similar to AA sequence:UniProtKB:P03024;locus_tag=BDA62-3_03762;product=HTH-type transcriptional regulator GalR
ID=BDA62-3_03768;Name=ascG_3;db_xref=COG:COG1609;gene=ascG_3;inference=ab initio prediction:Prodigal:002006,similar to AA sequence:UniProtKB:P24242;locus_tag=BDA62-3_03768;product=HTH-type transcriptional regulator AscG
ID=BDA62-3_04480;Name=kdgR_2;db_xref=COG:COG1609;gene=kdgR_2;inference=ab initio prediction:Prodigal:002006,similar to AA sequence:UniProtKB:P50844;locus_tag=BDA62-3_04480;product=HTH-type transcriptional regulator KdgR
ID=BDA62-3_04603;Name=ccpA;db_xref=COG:COG1609;gene=ccpA;inference=ab initio prediction:Prodigal:002006,similar to AA sequence:UniProtKB:P25144;locus_tag=BDA62-3_04603;product=Catabolite control protein A

## Sheet: BDA134-6 COG0677-COG1609
COG0677
ID=BDA134-6_00166;eC_number=1.1.1.336;Name=wecC;db_xref=COG:COG0677;gene=wecC;inference=ab initio prediction:Prodigal:002006,similar to AA sequence:UniProtKB:P27829;locus_tag=BDA134-6_00166;product=UDP-N-acetyl-D-mannosamine dehydrogenase
COG1609
ID=BDA134-6_00013;Name=rbsR_1;db_xref=COG:COG1609;gene=rbsR_1;inference=ab initio prediction:Prodigal:002006,similar to AA sequence:UniProtKB:P0ACQ0;locus_tag=BDA134-6_00013;product=Ribose operon repressor
ID=BDA134-6_00073;Name=ccpA_1;db_xref=COG:COG1609;gene=ccpA_1;inference=ab initio prediction:Prodigal:002006,similar to AA sequence:UniProtKB:P46828;locus_tag=BDA134-6_00073;product=Catabolite control protein A
ID=BDA134-6_00100;Name=cytR_1;db_xref=COG:COG1609;gene=cytR_1;inference=ab initio prediction:Prodigal:002006,similar to AA sequence:UniProtKB:P0ACN7;locus_tag=BDA134-6_00100;product=HTH-type transcriptional repressor CytR
ID=BDA134-6_00543;Name=treR;db_xref=COG:COG1609;gene=treR;inference=ab initio prediction:Prodigal:002006,similar to AA sequence:UniProtKB:P36673;locus_tag=BDA134-6_00543;product=HTH-type transcriptional regulator TreR
ID=BDA134-6_00615;Name=cra_1;db_xref=COG:COG1609;gene=cra_1;inference=ab initio prediction:Prodigal:002006,similar to AA sequence:UniProtKB:P0ACP1;locus_tag=BDA134-6_00615;product=Catabolite repressor/activator
ID=BDA134-6_00874;Name=cra_2;db_xref=COG:COG1609;gene=cra_2;inference=ab initio prediction:Prodigal:002006,similar to AA sequence:UniProtKB:P0ACP1;locus_tag=BDA134-6_00874;product=Catabolite repressor/activator
ID=BDA134-6_01068;Name=galS_1;db_xref=COG:COG1609;gene=galS_1;inference=ab initio prediction:Prodigal:002006,similar to AA sequence:UniProtKB:P25748;locus_tag=BDA134-6_01068;product=HTH-type transcriptional regulator GalS
ID=BDA134-6_01075;Name=purR_1;db_xref=COG:COG1609;gene=purR_1;inference=ab initio prediction:Prodigal:002006,similar to AA sequence:UniProtKB:P0ACP7;locus_tag=BDA134-6_01075;product=HTH-type transcriptional repressor PurR
ID=BDA134-6_01283;Name=lacI_1;db_xref=COG:COG1609;gene=lacI_1;inference=ab initio prediction:Prodigal:002006,similar to AA sequence:UniProtKB:P03023;locus_tag=BDA134-6_01283;product=Lactose operon repressor
ID=BDA134-6_01387;Name=cra_3;db_xref=COG:COG1609;gene=cra_3;inference=ab initio prediction:Prodigal:002006,similar to AA sequence:UniProtKB:P0ACP1;locus_tag=BDA134-6_01387;product=Catabolite repressor/activator
ID=BDA134-6_01414;Name=rbsR_2;db_xref=COG:COG1609;gene=rbsR_2;inference=ab initio prediction:Prodigal:002006,similar to AA sequence:UniProtKB:P0ACQ0;locus_tag=BDA134-6_01414;product=Ribose operon repressor
ID=BDA134-6_01495;Name=rbsR_3;db_xref=COG:COG1609;gene=rbsR_3;inference=ab initio prediction:Prodigal:002006,similar to AA sequence:UniProtKB:P0ACQ0;locus_tag=BDA134-6_01495;product=Ribose operon repressor
ID=BDA134-6_01746;Name=cytR_2;db_xref=COG:COG1609;gene=cytR_2;inference=ab initio prediction:Prodigal:002006,similar to AA sequence:UniProtKB:P0ACN7;locus_tag=BDA134-6_01746;product=HTH-type transcriptional repressor CytR
ID=BDA134-6_02744;Name=rbsR_4;db_xref=COG:COG1609;gene=rbsR_4;inference=ab initio prediction:Prodigal:002006,similar to AA sequence:UniProtKB:P0ACQ0;locus_tag=BDA134-6_02744;product=Ribose operon repressor
ID=BDA134-6_02802;Name=cytR_3;db_xref=COG:COG1609;gene=cytR_3;inference=ab initio prediction:Prodigal:002006,similar to AA sequence:UniProtKB:P0ACN7;locus_tag=BDA134-6_02802;product=HTH-type transcriptional repressor CytR
ID=BDA134-6_02918;Name=lacI_2;db_xref=COG:COG1609;gene=lacI_2;inference=ab initio prediction:Prodigal:002006,similar to AA sequence:UniProtKB:P03023;locus_tag=BDA134-6_02918;product=Lactose operon repressor
ID=BDA134-6_03028;Name=malI;db_xref=COG:COG1609;gene=malI;inference=ab initio prediction:Prodigal:002006,similar to AA sequence:UniProtKB:P18811;locus_tag=BDA134-6_03028;product=Maltose regulon regulatory protein MalI
ID=BDA134-6_03072;Name=purR_2;db_xref=COG:COG1609;gene=purR_2;inference=ab initio prediction:Prodigal:002006,similar to AA sequence:UniProtKB:P0ACP7;locus_tag=BDA134-6_03072;product=HTH-type transcriptional repressor PurR
ID=BDA134-6_03092;Name=cytR_4;db_xref=COG:COG1609;gene=cytR_4;inference=ab initio prediction:Prodigal:002006,similar to AA sequence:UniProtKB:P0ACN7;locus_tag=BDA134-6_03092;product=HTH-type transcriptional repressor CytR
ID=BDA134-6_03749;Name=galS_2;db_xref=COG:COG1609;gene=galS_2;inference=ab initio prediction:Prodigal:002006,similar to AA sequence:UniProtKB:P25748;locus_tag=BDA134-6_03749;product=HTH-type transcriptional regulator GalS
ID=BDA134-6_04268;Name=ascG_1;db_xref=COG:COG1609;gene=ascG_1;inference=ab initio prediction:Prodigal:002006,similar to AA sequence:UniProtKB:P24242;locus_tag=BDA134-6_04268;product=HTH-type transcriptional regulator AscG
ID=BDA134-6_04295;Name=galR_1;db_xref=COG:COG1609;gene=galR_1;inference=ab initio prediction:Prodigal:002006,similar to AA sequence:UniProtKB:P03024;locus_tag=BDA134-6_04295;product=HTH-type transcriptional regulator GalR
ID=BDA134-6_04478;Name=galR_2;db_xref=COG:COG1609;gene=galR_2;inference=ab initio prediction:Prodigal:002006,similar to AA sequence:UniProtKB:P03024;locus_tag=BDA134-6_04478;product=HTH-type transcriptional regulator GalR
ID=BDA134-6_04483;Name=ascG_2;db_xref=COG:COG1609;gene=ascG_2;inference=ab initio prediction:Prodigal:002006,similar to AA sequence:UniProtKB:P24242;locus_tag=BDA134-6_04483;product=HTH-type transcriptional regulator AscG
ID=BDA134-6_04497;Name=ccpA_2;db_xref=COG:COG1609;gene=ccpA_2;inference=ab initio prediction:Prodigal:002006,similar to AA sequence:UniProtKB:P46828;locus_tag=BDA134-6_04497;product=Catabolite control protein A
ID=BDA134-6_04755;Name=melR;db_xref=COG:COG1609;gene=melR;inference=ab initio prediction:Prodigal:002006,similar to AA sequence:UniProtKB:O34829;locus_tag=BDA134-6_04755;product=HTH-type transcriptional repressor MelR
ID=BDA134-6_05220;Name=kdgR_3;db_xref=COG:COG1609;gene=kdgR_3;inference=ab initio prediction:Prodigal:002006,similar to AA sequence:UniProtKB:P50844;locus_tag=BDA134-6_05220;product=HTH-type transcriptional regulator KdgR
ID=BDA134-6_05378;Name=ccpA_3;db_xref=COG:COG1609;gene=ccpA_3;inference=ab initio prediction:Prodigal:002006,similar to AA sequence:UniProtKB:P25144;locus_tag=BDA134-6_05378;product=Catabolite control protein A
