# Supplementary material for: Endophytes from African Rice (Oryza glaberrima L.) Efficiently Colonize Asian Rice (Oryza sativa L.) Stimulating the Activity of Its Antioxidant Enzymes and Increasing the Content of Nitrogen, Carbon, and Chlorophyll
Source: Microorganisms. 2021 Aug 11;9(8):1714. doi: 10.3390/microorganisms9081714 (PMC8398951; doi:10.3390/microorganisms9081714)
Supplement: Supplementary file 1 [file microorganisms-09-01714-s001.zip › Supplementary_Materials_Bianco_30.07.2021/TableS4.xlsx]

## Sheet: BDA59-3
Subject strain	dDDH (d0, in %)	C.I. (d0, in %)	dDDH (d4, in %)	C.I. (d4, in %)	dDDH (d6, in %)	C.I. (d6, in %)	G+C content difference (in %)
Phytobacter diazotrophicus DSM 17806	89	[85.6 - 91.6]	83.3	[80.5 - 85.8]	90.8	[88.1 - 92.9]	0.2
Phytobacter ursingii ATCC 27989	77.9	[73.9 - 81.4]	45.2	[42.7 - 47.8]	72.1	[68.6 - 75.3]	0.33
Phytobacter palmae S29	81.4	[77.5 - 84.8]	44.8	[42.3 - 47.4]	74.7	[71.3 - 77.9]	0.67
Phytobacter massiliensis JC163	38.1	[34.8 - 41.6]	24.6	[22.2 - 27.0]	33.6	[30.6 - 36.7]	2.23
Kosakonia sacchari SP1	33.6	[30.2 - 37.1]	23.1	[20.8 - 25.6]	29.9	[27.0 - 33.0]	1.02
Kosakonia pseudosacchari JM-387	34.7	[31.3 - 38.2]	22.9	[20.6 - 25.4]	30.6	[27.7 - 33.7]	0.65
Kosakonia oryziphila REICA 142	30.2	[26.8 - 33.8]	22.7	[20.4 - 25.2]	27.4	[24.5 - 30.5]	0.5
Kosakonia oryzendophytica REICA 082	36.1	[32.7 - 39.6]	22.5	[20.2 - 24.9]	31.4	[28.5 - 34.5]	0.48
Leclercia adecarboxylata NBRC 102595	25.7	[22.4 - 29.4]	22.1	[19.8 - 24.6]	23.9	[21.1 - 27.0]	2.32
Enterobacter cloacae subsp. dissolvens ATCC 23373	28.7	[25.3 - 32.3]	22	[19.7 - 24.4]	26.1	[23.2 - 29.2]	1.92
Enterobacter timonensis mt20	25.6	[22.3 - 29.2]	22	[19.8 - 24.5]	23.8	[21.0 - 26.9]	3.56
Kluyvera cryocrescens NBRC 102467	21.8	[18.6 - 25.5]	21.9	[19.6 - 24.3]	20.9	[18.1 - 23.9]	0.61
Klebsiella quasipneumoniae 01A030	22.1	[18.9 - 25.8]	21.9	[19.7 - 24.4]	21.1	[18.4 - 24.2]	4.72
Klebsiella africana SB5857	22.4	[19.1 - 26.0]	21.8	[19.6 - 24.3]	21.3	[18.5 - 24.4]	4.07
Yokenella regensburgei ATCC 49455	23.3	[20.0 - 27.0]	21.7	[19.5 - 24.2]	22	[19.2 - 25.1]	1.52
Koserella trabulsii DSM 5079	23.8	[20.5 - 27.5]	21.7	[19.5 - 24.2]	22.4	[19.6 - 25.5]	1.53
Escherichia hermannii NBRC 105704T	20.7	[17.5 - 24.4]	20.6	[18.4 - 23.1]	19.9	[17.1 - 22.9]	0.83

## Sheet: BDA134-6  
Subject strain	dDDH (d0, in %)	C.I. (d0, in %)	dDDH (d4, in %)	C.I. (d4, in %)	dDDH (d6, in %)	C.I. (d6, in %)	G+C content difference (in %)
Klebsiella pasteurii SB6412	95.1	[92.8 - 96.7]	95.7	[94.2 - 96.8]	96.9	[95.4 - 97.9]	0.12
Klebsiella grimontii 06D021	75.3	[71.3 - 78.9]	67	[64.0 - 69.8]	76.4	[72.9 - 79.5]	0.07
Klebsiella michiganensis DSM 25444	77.8	[73.8 - 81.3]	54.1	[51.3 - 56.7]	75.1	[71.6 - 78.3]	0.53
Klebsiella oxytoca NCTC 13727	75.6	[71.6 - 79.2]	43.9	[41.4 - 46.5]	69.7	[66.3 - 73.0]	0.31
Klebsiella spallanzanii SB6411	60.3	[56.6 - 63.9]	36.9	[34.5 - 39.4]	54.8	[51.6 - 57.9]	2.15
Klebsiella huaxiensis WCHKl090001	59.6	[55.9 - 63.1]	34.4	[32.0 - 36.9]	53.1	[50.0 - 56.2]	2.18
Klebsiella indica MCC 2901	45.6	[42.3 - 49.1]	32.2	[29.8 - 34.7]	41.8	[38.8 - 44.8]	1.91
Klebsiella quasipneumoniae subsp. similipneumoniae 07A044	50.9	[47.5 - 54.4]	26.7	[24.3 - 29.2]	43.3	[40.3 - 46.3]	2.76
Klebsiella pneumoniae subsp. ozaenae ATCC 11296	43.5	[40.1 - 46.9]	26.6	[24.2 - 29.1]	38.1	[35.1 - 41.2]	1.82
Klebsiella variicola subsp. tropica SB5531	48.4	[45.0 - 51.8]	26.6	[24.3 - 29.1]	41.5	[38.6 - 44.6]	1.99
Enterobacter dykesii E1T	26.9	[23.6 - 30.6]	23.1	[20.8 - 25.6]	25	[22.2 - 28.1]	0.41
Enterobacter cancerogenus ATCC 33241	25.7	[22.4 - 29.3]	23	[20.7 - 25.4]	24.1	[21.2 - 27.2]	0.24
Kluyvera cryocrescens NBRC 102467	26	[22.6 - 29.6]	23	[20.7 - 25.4]	24.3	[21.4 - 27.4]	1.59
Koserella trabulsii DSM 5079	25.9	[22.6 - 29.5]	22.9	[20.6 - 25.3]	24.2	[21.4 - 27.3]	0.66
Yokenella regensburgei ATCC 49455	25.4	[22.0 - 29.0]	22.9	[20.6 - 25.3]	23.8	[20.9 - 26.9]	0.67
Enterobacter huaxiensis 090008T	26.9	[23.6 - 30.6]	22.9	[20.7 - 25.4]	25	[22.1 - 28.1]	0.29

## Sheet: BDA62-3
Subject strain	dDDH (d0, in %)	C.I. (d0, in %)	dDDH (d4, in %)	C.I. (d4, in %)	dDDH (d6, in %)	C.I. (d6, in %)	G+C content difference (in %)
Kosakonia pseudosacchari JM-387	93	[90.3 - 95.0]	86.9	[84.3 - 89.1]	94.4	[92.3 - 95.9]	0.08
Kosakonia sacchari SP1	89.9	[86.6 - 92.4]	58.3	[55.5 - 61.0]	86.4	[83.4 - 89.0]	0.24
Kosakonia sacchari CGMCC 1.12102	89.6	[86.3 - 92.1]	58.1	[55.3 - 60.8]	86.1	[83.0 - 88.8]	0.23
Kosakonia quasisacchari WCHEs120001T	87.4	[83.9 - 90.2]	48.6	[46.0 - 51.2]	81.2	[77.8 - 84.1]	0.64
Kosakonia sacchari SP1	52.6	[49.1 - 56.1]	28	[25.6 - 30.5]	45.1	[42.1 - 48.1]	0.29
Kosakonia oryzae Ola 51	52.2	[48.7 - 55.7]	27.8	[25.4 - 30.3]	44.7	[41.7 - 47.8]	0.04
Kosakonia radicincitans DSM 16656	49.2	[45.8 - 52.6]	27.6	[25.3 - 30.1]	42.5	[39.6 - 45.6]	0.3
Kosakonia oryziphila REICA 142	48.6	[45.1 - 52.0]	26.9	[24.6 - 29.4]	41.8	[38.8 - 44.8]	1.23
Kosakonia oryzendophytica REICA 082	61	[57.3 - 64.5]	26.4	[24.0 - 28.9]	49.7	[46.6 - 52.7]	0.25
Kosakonia cowanii JCM 10956	49.7	[46.3 - 53.1]	25.9	[23.6 - 28.4]	42	[39.1 - 45.1]	2.2
Enterobacter taylorae NCTC 12126	28.7	[25.3 - 32.3]	22.4	[20.1 - 24.8]	26.2	[23.3 - 29.3]	1.75
Enterobacter cancerogenus ATCC 33241	29.7	[26.3 - 33.3]	22.2	[19.9 - 24.6]	26.8	[24.0 - 30.0]	1.7
Enterobacter timonensis mt20	28.5	[25.2 - 32.1]	22.2	[20.0 - 24.7]	26	[23.1 - 29.1]	2.83
Enterobacter chuandaensis 090028T	32.7	[29.4 - 36.3]	22.1	[19.9 - 24.6]	29	[26.1 - 32.1]	1.7
