# Supplementary material for: Endophytes from African Rice (Oryza glaberrima L.) Efficiently Colonize Asian Rice (Oryza sativa L.) Stimulating the Activity of Its Antioxidant Enzymes and Increasing the Content of Nitrogen, Carbon, and Chlorophyll
Source: Microorganisms. 2021 Aug 11;9(8):1714. doi: 10.3390/microorganisms9081714 (PMC8398951; doi:10.3390/microorganisms9081714)
Supplement: Supplementary file 1 [file microorganisms-09-01714-s001.zip › Supplementary_Materials_Bianco_30.07.2021/TableS5.xlsx]

## Sheet: Foglio1
Supplemental Table S2. Presence of Type III secretion system and chemotaxis-related functions
A) Presence of Type III secretion systems-associated genes (dark cells). KO terms are reported, see Supplemental Dataset S1 for corresponding list of annotated genes
Type III Secretion System	KO term	BDA59.3	BDA62.3	BDA134.6
yscC	K03219
yscC	K03223
yscF	K03221
yscJ	K03222
yscN	K03224
yscO	K04056
yscP	K04057
yscQ	K03225
yscR	K03226
yscS	K03227
yscT	K03228
yscU	K03229
yscV	K03230
yscW	K04058
yscX	KO4059
B) Presence of orthologs (dark cells) for genes involved in chemotaxis and flagellar assembly (fli genes). KO terms are reported, see Supplemental Dataset S1 for corresponding list of annotated genes
Gene name	KO term	BDA59.3	BDA62.3	BDA134.6
cheA	K03407
cheB	K03412
cheC	K03410
cheD	K03411
cheR	K00575
cheV	K03415
cheW	K03408
cheX	K03409
cheY	K03413
cheZ	K03414
fliG	K02410
fliM	K02416
fliN	K02417
fliY	K02424
motA	K02556
motB	K02557
